# Supplementary material for: A rapid transition from subduction to Barrovian metamorphism: geochronology of mafic–ultramafic relicts of oceanic crust in the Central Alps, Switzerland
Source: Swiss J Geosci. 2024 Aug 30;117(1):15. doi: 10.1186/s00015-024-00462-7 (PMC11364590; doi:10.1186/s00015-024-00462-7)
Supplement: Supplementary file 1 — Supplementary Material 1. [file 15_2024_462_MOESM1_ESM.xlsx]

## Sheet: S1.Sample locations
mafic sampes
Sample	Type	Place	Coordinates	Note	Grt [vol-%]	Czo/Ep [vol-%]	Ky [vol-%]	Sympl [vol-%]	Amp [vol-%]	Pl [vol-%]	Omp [vol-%]	Qtz [vol-%]	Cpx [vol-%]	Mt [vol-%]	Cc [vol-%]	Spi [vol-%]	Ap [vol-%]	Rt [vol-%]	Ilm [vol-%]	Tnt [vol-%]	Accessory phases	Zircon U/Pb ages [Ma]	Rutile U/Pb ages [Ma]
MOL20-1	retrogressed eclogite	village Moleno, river bed	46°16'00" N 8°59'36"E	boulder	30	10	-	25 (Amp-Pl)	15	8	4	3	-	-	-	-	-	3	1	1	Zr	30.4 ± 1.5	-
MOL21-2	retrogressed eclogite	riverbed northern flank Mt. Mottascio	46°15'03" N 8°57'00"E	boulder	35	5	5	15 (Amp-Pl), 8 (Spi-Pl)	22	3	-	3	-	-	-	-	-	3	1	-	Zr, Tnt	31.0 ± 0.9	20.3 ± 1.9
CM20-2	garnet amphibolite	village Cama, riverbed	46°16'03" N 9°10'19"E	pebble	30	-	-	-	55	4	-	2	-	3	-	3	-	1	-	2	Zr	28.8 ± 1.5	19.6 ± 1.7
CM20-6	metarodingite	Val Cama, river bed	46°15'59" N 9°11'52"E	pebble	50	5	-	-	20	-	-	-	20	-	-	-	-	vein	2	3	Zr	no age	no age
CM20-8	garnet diopside fels (metasediment)	Val Cama, outcrop	46°16'3.28" N 9°12'10.50"E	outcrop	75	6	-	-	-	-	-	-	10	-	4	-	3	-	-	2	Zr	30.9 ± 0.4	-
CM20-12	metarodingite	Val Cama, outcrop	46°16'3.28" N 9°12'10.50"E	outcrop	50	-	-	-	5	-	-	-	35	5	-	2	1	-	-	-	Zr	29.0 ± 3.5	no age
ultramfic samples
					Ol [vol-%]	Opx [vol-%]	Chl [vol-%]	Tlc [vol-%]	Cb [vol-%]	Mt [vol-%]	comment
MOL21-7a	Chl-harzburgite	southern flank Mt. Mottascio	46°16'00" N 8°57'22.24"E	outcrop	65	20	10	2	2	1
MOL21-3	Chl-harzburgite, handspecimen	riverbed northern flank Mt. Mottascio	46°14'55" N 8°56'45"E	riverbed							no thin section
