# Supplementary material for: A rapid transition from subduction to Barrovian metamorphism: geochronology of mafic–ultramafic relicts of oceanic crust in the Central Alps, Switzerland
Source: Swiss J Geosci. 2024 Aug 30;117(1):15. doi: 10.1186/s00015-024-00462-7 (PMC11364590; doi:10.1186/s00015-024-00462-7)
Supplement: Supplementary file 2 — Supplementary Material 2. [file 15_2024_462_MOESM2_ESM.xlsx]

## Sheet: S2.1 garnet
Sample	Comment	Na2O	SiO2	CaO	K2O	Al2O3	MgO	MnO	FeO	TiO2	P2O5	Total	No.	XAlm	XPrp	XGrs	XSps	Total	Si	Ti	Al	Fetot	Mn	Mg	Ca	tot Cat.	No.
MOL20-1	core	0.0435	38.14	10.27	0	21.06	4	1.33	25.81	0.1543	0.0546	100.862	M1	0.536049	0.158532	0.275469	0.0299493	1	2.96941	0.00903393	1.93243	1.68048	0.0877056	0.464257	0.856679	8	M1
MOL20-1	core	0.1375	37.9	10.49	0.0248	21.04	3.78	1.53	25.47	0.1592	0	100.531	M8	0.531443	0.150871	0.28299	0.0346963	1	2.9642	0.00936337	1.93941	1.66592	0.101355	0.440726	0.879026	8	M8
MOL20-1	core	0.0179	37.95	10.31	0.0033	21.43	3.68	1.63	25.91	0.1465	0.0078	101.085	M9	0.53884	0.146724	0.277512	0.0369247	1	2.95049	0.00856527	1.96363	1.68464	0.107339	0.42652	0.858814	8	M9
MOL20-1	core	0.0468	37.53	9.75	0.0169	21.42	4.48	0.9858	25.78	0.1094	0	100.119	M2	0.499826	0.18635	0.290525	0.023298	1	3.0461	0.00667734	2.0356	1.45392	0.0677704	0.542066	0.847867	8	M2
MOL20-1	AVERAGE	0.061425	37.88	10.205	0.01125	21.2375	3.985	1.36895	25.7425	0.14235	0.0156	100.649		0.52654	0.160619	0.281624	0.0312171	1	2.98255	0.00840998	1.96777	1.62124	0.0910424	0.468392	0.860596
MOL20-1	STD ±	0.0523355	0.255212	0.318067	0.0116231	0.216699	0.356043	0.284256	0.189978	0.0225806	0.0262587	0.420667		0.0180681	0.0178378	0.0067302	0.00602775	1	0.0431097	0.00120061	0.0471566	0.111834	0.017556	0.0515221	0.0131683
MOL20-1	mantle	0.0402	38.81	10.89	0	21.64	7.1	0.3996	21.46	0.11	0.0348	100.484	M17	0.427287	0.277423	0.286418	0.00887129	1	2.9588	0.00630646	1.9444	1.36823	0.0258038	0.806936	0.889525	8	M17
MOL20-1	mantle	0.0522	38.64	9.53	0	21.69	7.78	0.4923	22.16	0.0827	0.035	100.462	M21	0.434495	0.30585	0.248659	0.010996	1	2.94335	0.0047373	1.94724	1.41166	0.0317629	0.883472	0.777777	8	M21
MOL20-1	mantle	0.0207	37.9	10.38	0.0092	21.82	7.56	0.5014	21.71	0.0767	0.0148	99.9929	M22	0.41178	0.306497	0.270174	0.0115496	1	2.89739	0.00440944	1.96597	1.38798	0.0324666	0.861584	0.850202	8	M22
MOL20-1	mantle	0.0116	38.39	8.48	0	21.63	7.52	0.5765	23.53	0.0549	0	100.193	M23	0.467488	0.296982	0.222595	0.0129357	1	2.94216	0.00316403	1.95371	1.50808	0.0374225	0.85916	0.696307	8	M23
MOL20-1	mantle	0.0506	39.25	7.78	0.0035	21.81	8.03	0.5282	24.06	0.1438	0.0327	101.689	M24	0.478721	0.30803	0.201737	0.0115121	1	2.96401	0.00816618	1.94111	1.51947	0.033785	0.90399	0.629472	8	M24
MOL20-1	mantle	0.0411	38.18	9.45	0.0078	21.07	4.36	0.8184	26.29	0.1584	0.0081	100.384	M10	0.554171	0.171675	0.255846	0.0183089	1	2.98178	0.00930285	1.93937	1.71706	0.0541366	0.507616	0.790732	8	M10
MOL20-1	mantle	0.0206	39.42	7.65	0.0104	22.13	9.77	0.3637	22.26	0.049	0.0269	101.701	M11	0.422343	0.375361	0.194357	0.00793918	1	2.94115	0.00274927	1.94597	1.38893	0.0229842	1.08668	0.611532	8	M11
MOL20-1	mantle	0.0442	39.27	7.83	0.0072	22.18	9.32	0.2659	22.17	0.0726	0.0162	101.176	M12	0.43352	0.358182	0.202492	0.00580608	1	2.94947	0.00410053	1.96336	1.39253	0.0169156	1.04354	0.630089	8	M12
MOL20-1	mantle	0.0514	38.03	9.42	0.0001	21.28	3.91	0.9366	27.3	0.1218	0	101.05	M3	0.570139	0.155245	0.253488	0.0211286	1	2.96105	0.00713162	1.95275	1.77762	0.0617675	0.453843	0.78583	8	M3
MOL20-1	mantle	0.0118	36.1	8.04	0.0042	21.4	5.2	0.6485	26.79	0.0843	0.0082	98.287	M6	0.547	0.2203	0.21709	0.0156098	1	2.8678	0.00503605	2.0036	1.7798	0.0436352	0.61582	0.684314	8	M6
MOL20-1	mantle	0.033	38.8	10.97	0	21.72	7.19	0.3313	21.24	0.1452	0	100.43	M18	0.423268	0.280804	0.288577	0.00735145	1	2.95554	0.00831749	1.94994	1.35306	0.0213753	0.816474	0.895301	8	M18
MOL20-1	mantle	0.0297	38.26	10.52	0	21.82	7.39	0.2652	21.41	0.0833	0	99.7783	M19	0.422161	0.29417	0.277671	0.00599798	1	2.93021	0.00479755	1.96954	1.37128	0.0172034	0.843737	0.863232	8	M19
MOL20-1	AVERAGE	0.033925	38.4208	9.245	0.00353333	21.6825	7.09417	0.510633	23.365	0.0985583	0.014725	100.469		0.466031	0.27921	0.243259	0.0115006		2.94106	0.0056849	1.95641	1.49797	0.0332715	0.806904	0.758693
MOL20-1	STD ±	0.0149937	0.88653	1.26056	0.00410727	0.319776	1.78779	0.210293	2.23785	0.036526	0.0142745	0.924011		0.0583749	0.066547	0.0343862	0.00484085		0.0310109	0.00212928	0.0177438	0.165868	0.014155	0.192464	0.105108
MOL20-1	rim	0.0018	38.51	7.83	0	21.76	8.1	0.3946	23.62	0.0638	0.0195	100.3	M4	0.4681	0.318276	0.204815	0.00880953	1	2.94095	0.003664	1.95852	1.50851	0.0255245	0.922162	0.640668	8	M4
MOL20-1	rim	0.0751	38.01	7.94	0.002	21.69	7.49	0.3935	23.86	0.0508	0.0483	99.5597	M5	0.481825	0.29819	0.211084	0.00890089	1	2.93595	0.00295077	1.97454	1.54126	0.0257443	0.862463	0.657095	8	M5
MOL20-1	rim	0.0458	38.23	7.97	0.0049	21.35	5.42	0.6217	27.09	0.0795	0.0607	100.873	M7	0.559544	0.213822	0.212698	0.0139352	1	2.96204	0.00463207	1.94958	1.7553	0.0407994	0.62603	0.661612	8	M7
MOL20-1	rim	0.0267	38.9	9.74	0	21.75	7.45	0.4708	22.4	0.0457	0.0058	100.789	M15	0.441925	0.288817	0.258888	0.01037	1	2.97638	0.00262951	1.95052	1.39173	0.0305113	0.849773	0.798463	8	M15
MOL20-1	rim	0.0152	39.25	9.57	0	21.63	7.57	0.4376	22.65	0.1338	0.0149	101.271	M16	0.450164	0.291268	0.249002	0.00956645	1	2.97083	0.0076158	1.92953	1.43372	0.0280545	0.854168	0.776083	8	M16
MOL20-1	rim	0.0295	39.32	5.89	0	22.14	10.07	0.4458	24.07	0.0209	0.0379	102.024	M20	0.454734	0.387086	0.148443	0.00973633	1	2.93272	0.00117226	1.94621	1.50137	0.0281632	1.11968	0.470684	8	M20
MOL20-1	rim	0.0313	39.01	8	0.0053	21.89	7.69	0.3425	24.42	0.0667	0.0372	101.493	M13	0.486374	0.297616	0.208479	0.00753126	1	2.95512	0.00379967	1.95434	1.54704	0.0219758	0.868428	0.649302	8	M13
MOL20-1	rim	0.0312	39.1	7.06	0.0017	21.87	8.57	0.4168	24.18	0.0583	0.0538	101.342	M14	0.477426	0.330583	0.182856	0.00913492	1	2.95558	0.00331402	1.94837	1.52855	0.0266858	0.965729	0.571779	8	M14
MOL20-1	AVERAGE	0.032075	38.7913	8	0.0017375	21.76	7.795	0.440413	24.0363	0.0649375	0.0347625	100.956		0.477511	0.303207	0.209533	0.00974807		2.9537	0.00372226	1.95145	1.52593	0.0284323	0.883554	0.653211
MOL20-1	STD ±	0.0216391	0.485429	1.24566	0.00223091	0.227847	1.29745	0.08304	1.42917	0.0327585	0.0196415	0.76464		0.0367389	0.0484147	0.0347916	0.00188378		0.016041	0.00186912	0.0126113	0.107385	0.0055793	0.137839	0.104472
MOL20-1	small	0.0459	39.02	7.96	0.0024	21.29	7.04	0.5262	24.2	0.0919	0.0676	100.244	7	0.504866	0.270059	0.213606	0.0114687	1	3.00477	0.00532182	1.93221	1.55846	0.034321	0.808174	0.656742	8	7
MOL20-1	small	0.0221	38.74	8.3	0	21.28	7.06	0.5083	23.88	0.0914	0.0101	99.892	8	0.493227	0.273783	0.22179	0.0111995	1	2.98841	0.00530209	1.93467	1.54053	0.0332113	0.811883	0.685988	8	8
MOL20-1	small	0.01	38.67	8.14	0.0183	21.4	7.77	0.4005	23.54	0.0727	0.0443	100.066	9	0.473494	0.303336	0.214286	0.00888347	1	2.96674	0.00419431	1.93497	1.51032	0.0260252	0.888658	0.669094	8	9
MOL20-1	small	0.0095	39.17	7.81	0.0049	21.56	8.65	0.3393	22.26	0.0501	0	99.8539	10	0.454012	0.331561	0.207038	0.00738939	1	2.99054	0.00287644	1.94	1.42127	0.0219415	0.984512	0.638859	8	10
MOL20-1	small	0.1569	38.75	8.95	0.0184	21.3	4.95	0.7395	25.09	0.048	0	100.003	26	0.544102	0.191354	0.248302	0.0162423	1	3.02537	0.00281818	1.95993	1.63818	0.0489024	0.576129	0.748664	8	26
MOL20-1	small	0.0546	38.67	8.98	0.0074	21.27	5.93	0.5007	24.94	0.0632	0.0434	100.459	27	0.517497	0.230678	0.240758	0.0110664	1	2.98817	0.00367256	1.93711	1.6117	0.0327713	0.683115	0.743472	8	27
MOL20-1	small	0.0231	38.47	8.94	0.0009	20.98	5.42	0.5595	25.72	0.0738	0.0224	100.21	28	0.535365	0.212115	0.240079	0.0124409	1	2.99105	0.00431498	1.92249	1.67236	0.0368458	0.628217	0.744727	8	28
MOL20-1	small	0.017	38.56	8.6	0.0073	21.37	7.29	0.445	23.29	0.051	0.0122	99.6426	29	0.475842	0.285083	0.229188	0.00988737	1	2.97415	0.00295813	1.94261	1.50228	0.0290718	0.838228	0.710693	8	29
MOL20-1	AVERAGE	0.0423875	38.7563	8.46	0.00745	21.3062	6.76375	0.502375	24.115	0.0677625	0.025	100.046		0.499801	0.262246	0.226881	0.0110723		2.99115	0.00393231	1.938	1.55689	0.0328863	0.777365	0.69978
MOL20-1	STD ±	0.0490382	0.231883	0.472229	0.00725121	0.163002	1.24223	0.119738	1.11624	0.0177543	0.0244026	0.257004		0.0315598	0.0474251	0.0150498	0.00263314		0.0179595	0.00102781	0.0107011	0.0817297	0.00806921	0.137719	0.0433152
MOL21-2	core	0.0202	39.04	9.65	b.d.l.	21.2	6.72	1.2823	22.39	0.1491	0	100.464	23	0.457528	0.258823	0.255587	0.0280609	1	2.99428	0.00859966	1.91635	1.43613	0.0833025	0.768353	0.79299	8	23
MOL21-2	core	0.0226	38.92	10.04	b.d.l.	21.32	6.1	1.52	22.45	0.1285	0.0288	100.537	24	0.463081	0.235539	0.268033	0.0333468	1	2.99222	0.00742924	1.93181	1.44342	0.0989806	0.699132	0.827012	8	24
MOL21-2	core	0.003	38.25	9.55	b.d.l.	21.09	6.26	0.8232	23.02	0.1189	0.0148	99.1403	25	0.477688	0.246591	0.257297	0.0184241	1	2.97931	0.00696446	1.93605	1.4995	0.0543095	0.726888	0.796977	8	25
MOL21-2	core	0.0158	38.93	10.13	b.d.l.	21.32	5.65	0.5222	23.44	0.1081	0.0295	100.146	17	0.496661	0.216832	0.275121	0.0113864	1	3.01026	0.00628588	1.94295	1.51577	0.0342012	0.651293	0.83924	8	17
MOL21-2	core	0.017	39.04	9.79	b.d.l.	21.4	6.02	0.5354	22.9	0.0929	0.0324	99.8302	18	0.49056	0.229882	0.267941	0.0116162	1	3.02052	0.00540516	1.95138	1.48171	0.0350862	0.694348	0.811545	8	18
MOL21-2	AVERAGE	0.01572	38.836	9.832	b.d.l.	21.266	6.15	0.93662	22.84	0.1195	0.0211	100.023		0.477104	0.237534	0.264796	0.0205669		2.99932	0.00693688	1.93571	1.47531	0.061176	0.708003	0.813553
MOL21-2	STD ±	0.00759684	0.332611	0.248234	b.d.l.	0.121573	0.389358	0.448724	0.433186	0.021184	0.0136239	0.567935		0.0169094	0.0160186	0.00818577	0.00985486		0.0161658	0.00120187	0.0131174	0.0346958	0.0290441	0.0432432	0.0196383
MOL21-2	mantle	0	38.83	8.53	b.d.l.	21.42	6.94	0.564	23.99	0.0698	0.0353	100.379	26	0.491813	0.268939	0.22683	0.012418	1	2.98254	0.00403176	1.93907	1.54101	0.0366931	0.79467	0.701982	8	26
MOL21-2	mantle	0.0132	39.15	7.05	b.d.l.	21.72	8.61	0.3396	23.34	0.1426	0.0209	100.436	27	0.476906	0.329445	0.186266	0.00738287	1	2.9814	0.00816636	1.94941	1.48643	0.0219049	0.977462	0.575222	8	27
MOL21-2	mantle	0.0061	39.01	8.92	b.d.l.	21.55	5.92	0.9637	24.87	0.0652	0.0386	101.35	29	0.49523	0.232422	0.25191	0.0204378	1	2.99411	0.00963973	1.9093	1.55275	0.0606471	0.689689	0.783868	8	30
MOL21-2	mantle	0.0074	38.96	9.52	b.d.l.	21.08	6.02	0.9317	24.16	0.1668	0	100.846	30	0.477696	0.244476	0.258683	0.0191456	1	2.95133	0.00751428	1.92179	1.54268	0.055396	0.707368	0.813916	8	31
MOL21-2	mantle	0.0073	38.19	9.83	b.d.l.	21.1	6.14	0.8463	23.87	0.1293	0	100.113	31	0.475221	0.229808	0.279381	0.0155902	1	2.99905	0.00772292	1.94001	1.46427	0.0465132	0.685632	0.856805	8	32
MOL21-2	mantle	0.0016	39.19	10.45	b.d.l.	21.51	6.01	0.7176	22.88	0.1342	0	100.898	32	0.51903	0.271045	0.203243	0.00668204	1	2.9854	0.00470975	1.94401	1.61477	0.0198134	0.803694	0.627595	8	33
MOL21-2	mantle	0.0434	39.04	7.66	b.d.l.	21.57	7.05	0.3059	25.25	0.0819	0.0456	101.047	33	0.443614	0.360018	0.190137	0.00623116	1	3.01899	0.00283858	1.89633	1.39215	0.0187116	1.0811	0.589889	8	34
MOL21-2	mantle	0.0649	39.13	9.56	b.d.l.	21.49	5.55	0.4518	24.05	0.1111	0.0203	100.435	19	0.516	0.212266	0.261917	0.00981771	1	3.023	0.0064545	1.95668	1.55381	0.0295638	0.639189	0.791304	8	19
MOL21-2	mantle	0	39.62	8.23	b.d.l.	21.77	8.56	0.4883	22.52	0.0407	0.0236	101.252	20	0.449838	0.325079	0.214548	0.0105361	1	2.98643	0.00230703	1.93398	1.41959	0.0311752	0.961877	0.664653	8	20
MOL21-2	mantle	0.0136	39.65	7.04	b.d.l.	22.03	9.95	0.4285	21.86	0.026	0.0357	101.034	21	0.431362	0.377917	0.181474	0.00924702	1	2.97903	0.00146902	1.92685	1.38421	0.027269	1.11446	0.566712	8	21
MOL21-2	AVERAGE	0.01575	39.077	8.679	b.d.l.	21.524	7.075	0.60374	23.679	0.09676	0.022	100.779		0.477671	0.285142	0.225439	0.0117488		2.99013	0.00548539	1.93174	1.49517	0.0347687	0.845514	0.697194
MOL21-2	STD ±	0.0214008	0.409798	1.18345	b.d.l.	0.288066	1.47675	0.244065	1.04318	0.0468645	0.017178	0.414426		0.0293894	0.0587258	0.0355483	0.00507776		0.0205658	0.00279805	0.0185367	0.0782352	0.0148325	0.174679	0.107915
MOL21-2	rim	0.0152	40	6.59	b.d.l.	22.12	11.13	0.3018	20.72	0.0333	0.0127	100.928	28	0.51317	0.228036	0.237704	0.0210911	1	2.98772	0.00375519	1.94521	1.59293	0.062516	0.675918	0.731958	8	29
MOL21-2	rim	0.028	39.59	7.22	b.d.l.	21.83	9.51	0.2897	22.22	0.0495	0.0644	100.814	34	0.405905	0.417883	0.169774	0.00643807	1	2.98142	0.0018665	1.94314	1.29154	0.0190532	1.23671	0.526267	8	28
MOL21-2	rim	0.0175	39.39	6.85	b.d.l.	21.76	8.46	0.5662	23.98	0.0795	0.0091	101.113	22	0.485811	0.322148	0.179791	0.0122499	1	2.98465	0.00452997	1.94322	1.51954	0.0363381	0.955622	0.556103	8	22
MOL21-2	AVERAGE	0.0202333	39.66	6.88667	b.d.l.	21.9033	9.7	0.3859	22.3067	0.0541	0.0287333	100.951		0.468295	0.322689	0.195756	0.0132597		2.9846	0.00338389	1.94386	1.468	0.0393025	0.956082	0.604776
MOL21-2	STD ±	0.00682373	0.310966	0.316596	b.d.l.	0.190875	1.3451	0.156262	1.63173	0.023441	0.0309406	0.150829		0.0557363	0.0949248	0.036671	0.00737854		0.00314852	0.00137	0.00117313	0.157162	0.0218825	0.280395	0.111148
MOL21-2	small	0	39.19	10.25	b.d.l.	21.1	6.83	0.5178	22.48	0.0439	0.0035	100.421	35	0.455163	0.263013	0.270495	0.0113291	1	3.00039	0.00252748	1.90388	1.43931	0.0335776	0.779528	0.840783	8	35
MOL21-2	small	0	38.82	10.18	b.d.l.	20.78	6.03	0.4909	23.38	0.0904	0.0333	99.8051	36	0.483221	0.233842	0.272122	0.0108162	1	3.00804	0.00526766	1.89771	1.51506	0.0322186	0.696553	0.84515	8	36
MOL21-2	small	0.0438	38.88	9.23	b.d.l.	20.81	7.51	0.5177	22.04	0.0978	0.0327	99.1656	37	0.452285	0.290507	0.24583	0.0113782	1	3.00712	0.00568831	1.89693	1.42558	0.0339147	0.865909	0.764862	8	37
MOL21-2	small	0.0345	39.09	7.56	b.d.l.	21.82	8.99	0.4217	22.28	0.0433	0	100.249	38	0.446041	0.346269	0.198462	0.00922857	1	2.96894	0.00247312	1.9532	1.41516	0.0271285	1.0179	0.615198	8	38
MOL21-2	small	0.0451	39	7.27	b.d.l.	22.12	9.67	0.2625	21.42	0.0243	0.029	99.841	39	0.429405	0.373102	0.191738	0.0057545	1	2.95934	0.00138662	1.97821	1.35927	0.0168712	1.09387	0.591048	8	39
MOL21-2	small	0.0488	38.28	9.45	b.d.l.	20.94	4.7	1.0082	25.5	0.1618	0.0004	100.089	40	0.53733	0.184404	0.25579	0.0224749	1	2.99087	0.00950658	1.92822	1.66618	0.0667202	0.547434	0.79107	8	40
MOL21-2	small	0.0644	38.74	9.93	b.d.l.	21.14	4.2	0.9321	26.12	0.213	0.0307	101.381	41	0.549893	0.162326	0.267312	0.0204682	1	2.99878	0.0123989	1.92861	1.69088	0.0611129	0.484666	0.823552	8	41
MOL21-2	small	0.0355	38.41	10.2	b.d.l.	21.13	4.07	0.9705	25.72	0.131	0.0299	100.714	42	0.542773	0.159165	0.276499	0.0215638	1	2.99088	0.00767091	1.93914	1.67487	0.0640083	0.472452	0.850967	8	42
MOL21-2	small	0.0249	39.28	9.43	b.d.l.	21.4	6.02	0.6268	24.28	0.1391	0.0275	101.228	43	0.505299	0.229308	0.251828	0.0135653	1	3.00651	0.00800643	1.93046	1.55416	0.0406355	0.686904	0.773322	8	43
MOL21-2	small	0.0007	39.18	9.23	b.d.l.	21.68	6.91	0.378	23.78	0.1142	0	101.273	44	0.483185	0.265384	0.243183	0.00824832	1	2.97905	0.00652981	1.9428	1.5121	0.0243439	0.783249	0.751922	8	44
MOL21-2	small	0.0481	38.63	8.64	b.d.l.	21.53	4.67	0.2819	27.44	0.0962	0	101.342	45	0.578869	0.181167	0.233751	0.00621348	1	2.9864	0.00559267	1.96166	1.77404	0.0184588	0.538207	0.715641	8	45
MOL21-2	small	0.0403	39.17	7.27	b.d.l.	21.83	9.06	0.3532	22.93	0.0366	0.0113	100.705	46	0.45437	0.348628	0.18928	0.00772205	1	2.96472	0.0020832	1.94733	1.45141	0.0226431	1.02227	0.589551	8	46
MOL21-2	AVERAGE	0.032175	38.8892	9.05333	b.d.l.	21.3567	6.555	0.563442	23.9475	0.0993	0.016525	100.518		0.493153	0.253093	0.241357	0.0123969		2.98842	0.00576098	1.93401	1.53984	0.0368028	0.749078	0.746089
MOL21-2	STD ±	0.0214628	0.323938	1.12443	b.d.l.	0.439738	1.96095	0.266523	1.88116	0.056807	0.0150004	0.715565		0.048829	0.0749237	0.0317909	0.00594095		0.017064	0.00332452	0.0253023	0.132315	0.0177449	0.217363	0.0979483
CM20-2	decomposed porphyroblast	0.0058	39.08	8.25	b.d.l.	20.91	7.46	1.43	23.35	0.0766	0	100.562	47	0.465531	0.288165	0.214919	0.0313845	1	2.99233	0.00441067	1.88697	1.37566	0.0927422	0.119541	0.851536	8	47
CM20-2	decomposed porphyroblast	0	39.03	9.24	b.d.l.	21.05	7.68	1.1877	21.97	0.1008	0.0149	100.273	48	0.435409	0.297598	0.240844	0.0261489	0.998591	2.98386	0.00579511	1.89665	1.28061	0.0769082	0.124031	0.875286	8	48
CM20-2	decomposed porphyroblast	0.0016	38.73	10.61	b.d.l.	21.49	7.3	0.3849	21.58	0.0601	0.0055	100.164	49	0.426461	0.2865	0.278456	0.00858277	1	2.95858	0.00345247	1.93476	1.23743	0.024904	0.141183	0.831317	8	49
CM20-2	decomposed porphyroblast	0.0272	40.19	11.94	b.d.l.	22	8.8	0.2824	17.75	0.068	0.0516	101.109	50	0.353536	0.329152	0.311311	0.00600145	0.99953	3.00025	0.00381741	1.93561	1.05188	0.0178562	0.056256	0.979334	8	50
CM20-2	decomposed porphyroblast	0.022	39.14	11.02	b.d.l.	21.37	6.79	0.3087	21.09	0.0816	0.0234	99.8458	51	0.438543	0.260958	0.293759	0.00674084	0.99953	2.98938	0.00468674	1.94613	1.29921	0.0199702	0.0657492	0.773104	8	51
CM20-2	decomposed porphyroblast	0.0371	39.45	11.34	b.d.l.	21.62	6.88	0.2254	20.77	0.0586	0.0361	100.417	52	0.430466	0.261294	0.303376	0.00486376	0.99953	3.00738	0.00335939	1.94247	1.2881	0.014554	0.0360464	0.781878	8	52
CM20-2	decomposed porphyroblast	0.008	39.22	11.22	b.d.l.	21.18	6.89	0.2425	20.5	0.0531	0.0324	99.3469	53	0.429131	0.262963	0.302648	0.00525853	0.99953	3.02087	0.00307567	1.92268	1.29107	0.0158206	0.0294236	0.791139	8	53
CM20-2	decomposed porphyroblast	0	39.36	11.48	b.d.l.	21.58	7.45	0.2467	19.81	0.0579	0.0039	99.9911	54	0.404643	0.284639	0.305363	0.0053553	0.99953	2.99832	0.00331682	1.93745	1.20272	0.0159176	0.0592891	0.846033	8	54
CM20-2	decomposed porphyroblast	0.0233	39.67	11.69	b.d.l.	21.77	8.17	0.2252	18.42	0.0875	0.0357	100.106	55	0.376325	0.308844	0.309994	0.00483685	0.99953	3.00266	0.0049805	1.94204	1.12331	0.0144377	0.0426705	0.921881	8	55
CM20-2	decomposed porphyroblast	0.0166	38.77	10.38	b.d.l.	20.89	5.33	0.783	24.37	0.104	0.0217	100.669	56	0.499503	0.207603	0.275566	0.0173278	0.99953	2.99442	0.00604048	1.90157	1.47659	0.051223	0.0975016	0.613696	8	56
CM20-2	decomposed porphyroblast	0	38.99	9.46	b.d.l.	21.17	5.7	0.6733	24.56	0.0705	0.0227	100.646	57	0.512044	0.219307	0.25393	0.0147185	0.99953	3.00687	0.00408857	1.92415	1.53002	0.04398	0.0539403	0.655307	8	57
CM20-2	decomposed porphyroblast	0.0216	39.19	9.78	b.d.l.	21.23	6.63	0.5206	23.4	0.0797	0.0387	100.891	58	0.475713	0.254886	0.25803	0.0113714	0.99953	2.99608	0.00458203	1.91287	1.41026	0.0337108	0.0858043	0.755615	8	58
CM20-2	decomposed porphyroblast	0.0059	38.67	10.49	b.d.l.	21.38	7.85	0.477	20.8	0.0878	0.0139	99.7824	59	0.406264	0.308914	0.274156	0.0106651	0.996981	2.95545	0.00504621	1.92581	1.17625	0.0308783	0.153193	0.894392	8	59
CM20-2	AVERAGE	0.0130077	39.1915	10.5308	b.d.l.	21.3569	7.14846	0.537492	21.4131	0.0758615	0.0231154	100.293		0.43489	0.274679	0.278642	0.0117889		2.9928	0.00435785	1.92378	1.28793	0.0348387	0.0818945	0.813117
CM20-2	STD ±	0.0123176	0.414967	1.08815	b.d.l.	0.331144	0.944183	0.388288	2.10867	0.0163746	0.015373	0.489648		0.0453258	0.0350172	0.0299099	0.00856582		0.0183788	0.000949941	0.0190132	0.136062	0.0252441	0.0414874	0.101595
CM20-6	matrix	0.0198	38.49	9.58	b.d.l.	20.94	5.59	0.9479	24.12	0.1736	0	99.863	1	0.503283	0.21821	0.257483	0.0210234	1.00408	2.99325	0.0101523	1.91923	1.56866	0.0624372	0.64806	0.798212	8	1
CM20-6	matrix	0.0258	38.58	9.62	b.d.l.	20.94	5.59	0.9833	24.06	0.1517	0.0413	99.9921	2	0.502018	0.217654	0.258575	0.021753	1	2.99745	0.0088633	1.91744	1.56329	0.0647084	0.647455	0.800796	8	2
CM20-6	matrix	0.0053	38.78	9.27	b.d.l.	21.05	5.88	0.963	24.16	0.1522	0	100.271	3	0.502979	0.227488	0.248365	0.0211682	0.995408	2.99976	0.00885349	1.91905	1.5629	0.0630945	0.678055	0.768275	8	3
CM20-6	matrix	0.0134	38.56	8.98	b.d.l.	21.34	6.14	0.9013	24.82	0.0923	0.0327	100.88	4	0.502292	0.240821	0.236802	0.020085	0.999209	2.96402	0.0053354	1.93328	1.59552	0.0586813	0.703593	0.739569	8	4
CM20-6	matrix	0.0112	38.27	9.89	b.d.l.	21.51	5.98	0.8765	23.72	0.1033	0	100.365	5	0.470781	0.233309	0.27648	0.0194294	0.999847	2.99397	0.00607729	2.00818	1.40729	0.0580799	0.697426	0.828977	8	5
CM20-6	matrix	0.0309	38.93	8.2	b.d.l.	21.78	7.72	0.4018	23.91	0.041	0.0188	101.032	6	0.477058	0.299588	0.214495	0.0088592	0.997373	2.95876	0.00234331	1.95092	1.51971	0.0258655	0.874683	0.667723	8	6
CM20-6	matrix	0.0905	38.53	7.86	b.d.l.	21.55	6.91	0.1626	25.17	0.079	0	100.362	7	0.517073	0.269978	0.209339	0.00360951	0.997628	2.96678	0.0045744	1.95564	1.62078	0.0106046	0.793182	0.648435	8	7
CM20-6	matrix	0.0152	39.18	6.87	b.d.l.	22.01	9.86	0.3009	21.98	0.0116	0.0352	100.263	8	0.435104	0.379011	0.179314	0.00657165	0.996981	2.96187	0.000659447	1.961	1.38958	0.0192668	1.11119	0.556437	8	8
CM20-6	matrix	0.0116	38.62	6.5	b.d.l.	21.42	6.79	1.1781	25.43	0.0494	0.0108	100.01	9	0.534899	0.263182	0.175974	0.0259445	1.00129	2.99225	0.00287829	1.95597	1.64774	0.0773133	0.784268	0.539582	8	9
CM20-6	matrix	0.0154	38.9	7.99	b.d.l.	21.58	7.15	0.2389	25.37	0.0545	0	101.299	10	0.508399	0.277626	0.208705	0.00527044	1.00256	2.96344	0.00312222	1.93755	1.6163	0.0154152	0.81201	0.652155	8	10
CM20-6	matrix	0.0299	38.06	7.22	b.d.l.	21.66	8.97	0.1851	23.26	0.0754	0.0146	99.4751	11	0.450743	0.357663	0.187401	0.00419339	1.00271	2.91756	0.00434654	1.95689	1.49113	0.0120183	1.02507	0.592988	8	11
CM20-6	matrix	0.0168	38.57	8.34	b.d.l.	21.54	7.6	0.5898	24.43	0.0515	0.038	101.184	12	0.472417	0.299958	0.214398	0.013226	0.998321	2.93334	0.00294538	1.9307	1.55379	0.037993	0.861658	0.679574	8	12
CM20-6	matrix	0.0224	39.64	6.81	b.d.l.	22.17	10.32	0.2906	21.8	0.0313	0	101.084	13	0.426265	0.391838	0.175628	0.00626902	1.00408	2.9651	0.00176064	1.95446	1.3637	0.0184114	1.15079	0.545772	8	13
CM20-6	AVERAGE	0.0237077	38.7008	8.24077	b.d.l.	21.4992	7.26923	0.616908	24.0177	0.0820615	0.0147231	100.468		0.48487	0.282794	0.218689	0.0136464	0.999961	2.96981	0.00476246	1.94618	1.5308	0.0402992	0.829802	0.678346
CM20-6	STD ±	0.021428	0.40188	1.1633	b.d.l.	0.374755	1.58388	0.366955	1.14535	0.0506178	0.0166415	0.574495		0.0327217	0.0602698	0.0342487	0.00811729	0.00281451	0.0252458	0.00297363	0.0245338	0.092256	0.024265	0.170747	0.101883
CM20-12	matrix	0.008	39.32	16.65	b.d.l.	21.16	6.1	0.6187	15.3	0.1009	0.0085	99.2781	1	0.308081	0.234655	0.443741	0.0135225	1	3.00766	0.00580399	1.90759	0.978728	0.0400849	0.69559	1.36454	8	1
CM20-12	matrix	0.0224	38.95	17.76	b.d.l.	20.99	5.73	0.5737	15.21	0.1004	0	99.3366	2	0.290826	0.226476	0.469815	0.0128834	1	2.98068	0.00577779	1.89311	0.973403	0.0371859	0.653688	1.45616	8	2
CM20-12	matrix	0.0465	39.11	18.96	b.d.l.	20.91	5.22	0.5342	14.17	0.1284	0.0136	99.1031	3	0.279033	0.203726	0.505395	0.0118456	1	3.00128	0.00740976	1.89116	0.909377	0.0347223	0.597169	1.55889	8	3
CM20-12	matrix	0	38.99	17.05	b.d.l.	21.22	5.37	0.599	15.73	0.0729	0.0326	99.0657	4	0.319557	0.208585	0.458639	0.0132194	1	2.99954	0.00421745	1.92399	1.01201	0.0390314	0.615863	1.40535	8	4
CM20-12	matrix	0.0062	37.81	18.67	b.d.l.	20.95	4.99	0.5285	14.48	0.1516	0	97.5936	6	0.276462	0.204958	0.506246	0.0123335	1	2.94773	0.00888795	1.92496	0.944075	0.034899	0.57995	1.55949	8	6
CM20-12	matrix	0.0033	39.27	18.28	b.d.l.	21.03	5.47	0.549	14.38	0.1385	0.0189	99.1415	7	0.289034	0.211019	0.487914	0.0120333	1	3.00948	0.00798179	1.89944	0.921605	0.0356359	0.624922	1.50094	8	7
CM20-12	matrix	0.0764	39.29	18.27	b.d.l.	21.04	5.42	0.5042	14.43	0.1326	0.0047	99.1765	8	0.291939	0.2086	0.488435	0.0110254	1	3.01257	0.00764573	1.90132	0.925289	0.0327449	0.61953	1.5009	8	8
CM20-12	matrix	0.0807	38.53	18.24	b.d.l.	20.92	4.94	0.5319	14.76	0.1272	0.0214	98.1815	9	0.298577	0.195137	0.494348	0.0119377	1	2.99313	0.00743078	1.91533	0.958891	0.0349979	0.572087	1.51813	8	9
CM20-12	matrix	0.0151	39.07	17.77	b.d.l.	20.98	4.76	0.5415	15.61	0.0589	0.0025	98.8081	10	0.323702	0.183458	0.480982	0.0118578	1	3.02023	0.00342399	1.91143	1.00915	0.0354552	0.548544	1.47177	8	10
CM20-12	matrix	0.0273	39.12	18.01	b.d.l.	21.1	5.43	0.5888	14.93	0.1015	0	99.3089	11	0.295451	0.211525	0.479992	0.0130319	1	2.99656	0.0058467	1.90486	0.956401	0.0382013	0.620059	1.47807	8	11
CM20-12	matrix	0	39.15	18.11	b.d.l.	21.06	5.16	0.5464	14.71	0.1115	0.0353	98.886	12	0.301736	0.198799	0.487505	0.0119606	1	3.01401	0.00645518	1.91085	0.947068	0.0356294	0.592203	1.49379	8	12
CM20-12	matrix	0.0133	39.23	18.28	b.d.l.	20.93	5.32	0.5061	14.66	0.1294	0.0005	99.0694	13	0.295011	0.205555	0.488323	0.0111104	1	3.01191	0.00747099	1.89386	0.941268	0.0329113	0.608896	1.50369	8	13
CM20-12	AVERAGE	0.0249333	38.9867	18.0042	b.d.l.	21.0242	5.32583	0.551833	14.8642	0.112817	0.0115	98.9124		0.297451	0.207708	0.482611	0.0122301		2.99956	0.00652934	1.90649	0.956439	0.0359583	0.610709	1.48431
CM20-12	STD ±	0.0283115	0.426792	0.639978	b.d.l.	0.0979293	0.360012	0.0360531	0.499863	0.0273134	0.0128729	0.518974		0.0142868	0.0133451	0.0180728	0.000793018		0.0195798	0.00159385	0.0113727	0.0323712	0.00226952	0.0384673	0.056362
Sample	Comment	Na2O	SiO2	CaO	K2O	Al2O3	MgO	MnO	FeO	TiO2	P2O5	Total	No.	Almandine	Pyrope	Grossular	spessartine	Andradite	Ca-Ti-Grt	Total	Si	Ti	Al	Fe3	Fe2	Mn	Mg	Ca	tot Cat.	Comment
CM20-8	matrix	0.0421	39.08	33.36	b.d.l.	19.26	b.d.l.	0.4898	7.41	0.3144	0.051	100.01	60	0.0803524	0	0.794497	0.0105519	0.106323	0.0082753	1	2.9955	0.0181225	1.73991	0.232843	0.242152	0.0317994	0	2.73967	8	60
CM20-8	matrix	0.0359	38.36	32.78	b.d.l.	18.95	b.d.l.	0.3966	8.04	0.4228	0.037	99.0282	61	0.0832787	0	0.77539	0.0086851	0.121607	0.0110385	1	2.97386	0.0246489	1.73144	0.271548	0.249712	0.0260424	0	2.72275	8	61
CM20-8	matrix	0.0286	39.01	32.58	b.d.l.	18.91	b.d.l.	0.5102	7.96	0.7481	0.0657	99.8126	62	0.106987	0	0.777883	0.0109202	0.0845748	0.0196357	1	3.00496	0.0433354	1.71676	0.186654	0.326127	0.0332881	0	2.68888	8	62
CM20-8	matrix	0.0043	39.36	33.41	b.d.l.	19.61	b.d.l.	0.4563	6.77	0.2466	0.0237	99.8809	63	0.0850411	0	0.817336	0.00977327	0.0812918	0.00655814	1	3.01317	0.0141965	1.7693	0.175974	0.25745	0.0295872	0	2.74033	8	63
CM20-8	matrix	0.0166	38.83	32.29	b.d.l.	18.56	b.d.l.	0.5425	8.64	0.5968	0.028	99.504	64	0.107521	0	0.7608	0.0116984	0.1044	0.0156	1	3.003	0.035	1.692	0.232	0.327	0.036	0	2.676	8	64
CM20-8	matrix	0.0075	39.41	34.72	b.d.l.	19.72	b.d.l.	0.2341	5.35	0.48	0.0069	99.9294	65	0.0596706	0	0.845754	0.00498564	0.0764547	0.0131354	1	3.00598	0.0275322	1.77273	0.160252	0.181011	0.015124	0	2.83738	8	65
CM20-8	matrix	0.0457	38.94	33.7	b.d.l.	19.55	b.d.l.	0.3843	6.57	0.3567	0.0538	99.6006	66	0.0708029	0	0.815225	0.00830192	0.0961793	0.00949072	1	2.99033	0.020599	1.7694	0.208751	0.213182	0.0249965	0	2.77275	8	66
CM20-8	matrix	0.0139	39.1	33.53	b.d.l.	19.08	b.d.l.	0.4273	7.11	0.3226	0.0189	99.6028	67	0.07768	0	0.801475	0.00919932	0.102999	0.00864651	1	3.00589	0.0186501	1.72875	0.222165	0.234947	0.0278237	0	2.76177	8	67
CM20-8	matrix	0.0108	39.33	33.02	b.d.l.	19.73	b.d.l.	0.5264	7.53	0.238	0.0471	100.438	68	0.0932699	0	0.799479	0.0112851	0.089813	0.00615349	1	2.9999	0.0136515	1.77364	0.19925	0.281074	0.0340083	0	2.69847	8	68
CM20-8	matrix	0	39.18	34.21	b.d.l.	19.19	b.d.l.	0.4285	6.56	0.4346	0.0293	100.032	69	0.0630468	0	0.808944	0.0091868	0.107133	0.0116896	1	2.99582	0.0249898	1.72935	0.229028	0.190453	0.0277516	0	2.80261	8	69
CM20-8	matrix	0.0072	39.39	33.39	b.d.l.	19.84	b.d.l.	0.4699	6.8	0.2145	0.0257	100.137	71	0.0563813	0	0.798029	0.0081963	0.124156	0.0132369	1	2.98187	0.0284124	1.71294	0.176194	0.257936	0.0303841	0	2.73105	8	71
CM20-8	matrix	0.0003	39.19	33.83	b.d.l.	18.92	b.d.l.	0.8014	6.56	0.2028	0.06	99.5755	72	0.061454	0	0.805016	0.0172533	0.110771	0.00550575	1	3.01311	0.0117254	1.71442	0.235905	0.185888	0.0521885	0	2.78676	8	72
CM20-8	matrix	0.035	38.83	31.87	b.d.l.	19.13	b.d.l.	0.6984	8.01	0.2669	0.0015	98.8419	73	0.109995	0	0.7842	0.015156	0.0836683	0.00698113	1	3.01554	0.0155872	1.75093	0.186811	0.333408	0.0459397	0	2.65178	8	73
CM20-8	matrix	0.0236	38.48	32.75	b.d.l.	18.72	b.d.l.	0.5146	8.27	0.7471	0.0158	99.5212	74	0.0900859	0	0.76196	0.0111641	0.117387	0.0194031	1	2.97299	0.0434069	1.70459	0.262608	0.271735	0.0336755	0	2.71099	8	74
CM20-8	matrix	0.0196	38.61	34.12	b.d.l.	19.19	b.d.l.	0.4348	6	0.6778	0.0015	99.0616	16	0.0561036	0	0.8145	0.00941412	0.1017	0.0132389	1	2.979	0.0377	1.745	0.218	0.169	0.028	0	2.821	8	16
CM20-8	matrix	0.0044	38.45	33.27	b.d.l.	18.34	b.d.l.	0.6195	8.03	0.2263	0.0175	98.9577	17	0.0634251	0	0.765818	0.0135867	0.151141	0.00602942	1	2.9829	0.0132022	1.67686	0.330943	0.190028	0.040707	0	2.76536	8	17
CM20-8	matrix	0.0213	38.37	31.6	b.d.l.	18.52	b.d.l.	0.5794	8.89	0.5462	0.0459	98.5814	18	0.114317	0	0.755005	0.0126546	0.103816	0.0142078	1	2.99795	0.0320926	1.70541	0.234501	0.346384	0.038344	0	2.64532	8	18
CM20-8	matrix	0.0266	38.38	32.79	b.d.l.	19.34	b.d.l.	0.4396	7.05	0.2717	0.0492	98.3472	19	0.0798326	0	0.803998	0.00965012	0.0993128	0.00720697	1	2.98742	0.0159038	1.7742	0.219156	0.239763	0.0289824	0	2.73458	8	19
CM20-8	matrix	0.0069	38.7	32.99	b.d.l.	19.26	b.d.l.	0.4234	6.99	0.3219	0.0178	98.7123	20	0.0831356	0	0.806399	0.00920911	0.0926565	0.00859963	1	3.00024	0.0187667	1.75978	0.202201	0.250987	0.0278024	0	2.74022	8	20
CM20-8	matrix	0.0082	38.85	32.93	b.d.l.	19.02	b.d.l.	0.3931	7.55	0.5757	0.0465	99.3755	21	0.0933811	0	0.789689	0.00847588	0.0932029	0.0152513	1	2.99919	0.0334218	1.73053	0.204246	0.283189	0.0257041	0	2.72372	8	21
CM20-8	matrix	0	38.8	34.49	b.d.l.	19.7	b.d.l.	0.2597	5.43	0.4304	0.0456	99.1558	22	0.0498573	0	0.839192	0.00562235	0.0936298	0.0116986	1	2.98302	0.0248838	1.78503	0.199159	0.149966	0.0169115	0	2.84103	8	22
CM20-8	matrix	0.0235	38.05	31.98	b.d.l.	18.87	b.d.l.	0.4102	8.62	0.7125	0.0319	98.6982	23	0.103005	0	0.759277	0.00900438	0.110421	0.0182927	1	2.96555	0.0417595	1.73332	0.252074	0.309766	0.0270789	0	2.67046	8	23
CM20-8	matrix	0.0149	38.53	32.92	b.d.l.	19.51	b.d.l.	0.453	7.24	0.3264	0.0226	99.0229	24	0.0804835	0	0.799125	0.00989526	0.101966	0.00853047	1	2.97878	0.0189762	1.77767	0.226825	0.24127	0.0296635	0	2.72682	8	24
CM20-8	matrix	0.0154	38.47	32.53	b.d.l.	18.75	b.d.l.	0.3954	7.95	0.5702	0.0059	98.7016	26	0.0953953	0	0.777541	0.00860967	0.103366	0.0150874	1	2.9928	0.0333582	1.71914	0.228542	0.288681	0.0260542	0	2.71142	8	26
CM20-8	matrix	0.0446	38.99	32.62	b.d.l.	19.79	b.d.l.	0.4706	7.19	0.2702	0.031	99.412	27	0.0981048	0	0.809439	0.0101701	0.0752344	0.00705162	1	3.00275	0.0156485	1.79625	0.166955	0.296119	0.0306975	0	2.69158	8	27
CM20-8	matrix	0	38.77	33.97	b.d.l.	19.28	b.d.l.	0.4019	5.7	0.7677	0	98.8997	28	0.0663563	0	0.825676	0.00865145	0.0783386	0.0209778	1	2.99459	0.0445917	1.75511	0.166522	0.201669	0.0262933	0	2.81122	8	28
CM20-8	matrix	0.0001	38.99	33	b.d.l.	19.36	b.d.l.	0.4302	6.93	0.3154	0.0271	99.0528	29	0.0893797	0	0.811476	0.009289	0.0814198	0.00843524	1	3.01195	0.0183222	1.76261	0.176852	0.270845	0.0281482	0	2.73128	8	29
CM20-8	matrix	0.0243	38.84	34.09	b.d.l.	19.3	b.d.l.	0.3347	5.25	0.855	0.0268	98.7213	30	0.0677492	0	0.8382	0.012	0.062	0.0237	1	3.004	0.05	1.759	0.133	0.207	0.022	0	2.825	8	30
CM20-8	matrix	0	38.63	33.12	b.d.l.	19.22	b.d.l.	0.4196	6.88	0.305	0.0436	98.6183	31	0.0776827	0	0.8075	0.00914588	0.0974955	0.00817624	1	2.99731	0.0177962	1.75758	0.212206	0.234221	0.0275758	0	2.75331	8	31
CM20-8	matrix	0.0183	38.42	32.26	b.d.l.	18.81	b.d.l.	0.4281	8.19	0.6624	0.0319	98.8207	32	0.102566	0	0.771358	0.00931706	0.0994261	0.0173322	1	2.98806	0.0387412	1.72416	0.222239	0.310448	0.0282009	0	2.68815	8	32
CM20-8	matrix	0	38.81	32.68	b.d.l.	19.52	b.d.l.	0.4588	7.05	0.3124	0.0588	98.8901	33	0.0932896	0	0.809232	0.00995278	0.0792621	0.0082636	1	3.00419	0.0181851	1.78082	0.174426	0.281956	0.0300811	0	2.71034	8	33
CM20-8	matrix	0.037	38.35	31.89	b.d.l.	18.68	b.d.l.	0.5004	8.4	0.7751	0.0634	98.6976	34	0.111516	0	0.764224	0.0108865	0.0931411	0.0202333	1	2.99128	0.0454643	1.71722	0.209289	0.338644	0.0330594	0	2.66504	8	34
CM20-8	matrix	0.0354	38.3	31.86	b.d.l.	18.84	b.d.l.	0.5166	8.39	0.7599	0.0436	98.7492	35	0.110585	0	0.764854	0.0112567	0.0936197	0.0196843	1	2.98446	0.0445292	1.73023	0.211784	0.334962	0.0340963	0	2.65993	8	35
CM20-8	AVERAGE	0.0173333	38.7818	33.047	b.d.l.	19.1658	b.d.l.	0.4621	7.25182	0.462852	0.0325758	99.2239		0.0842949	0	0.774591	0.00994937	0.119179	0.0119856		2.96953	0.0270547	1.72847	0.275631	0.255548	0.0300039	0	2.71131
CM20-8	STD ±	0.0145503	0.358272	0.802763	b.d.l.	0.397689	b.d.l.	0.108217	0.987229	0.205491	0.0186828	0.540192		0.0185763	0	0.068845	0.00237045	0.0694566	0.00483331		0.0809376	0.0113121	0.0573605	0.205798	0.0550881	0.00717655	0	0.0804083

## Sheet: S2.2 epidote_minerals
Sample	Comment	Na2O	SiO2	CaO	K2O	Al2O3	MgO	MnO	FeO	F	TiO2	P2O5	Total	Si	Ti	Al	Fe+3	Fe+2	Mn	Mg	Ca	Na	K	tot. Cation	xEp	xZo	No.
MOL20-1	incl. Grt	b.d.l.	38.74	23.48	0.0047	28.13	b.d.l.	0.042	7.46	b.d.l.	0.1699	0.0294	98.0795	2.98841	0.00985986	2.55744	0.481269	0	0.0027442	0	1.94067	0.00349978	0.000462525	7.98436	0.481269	0.518731	G1
MOL20-1	incl. Grt	b.d.l.	38.49	23.46	0.0026	28.3	b.d.l.	0.0479	7.46	b.d.l.	0.1864	0.1089	98.0559	2.96913	0.0108174	2.57289	0.481269	0	0.0031297	0	1.93902	0	0.000255865	7.97651	0.481269	0.518731	G2
MOL20-1	incl. Grt	b.d.l.	37.57	22.92	0.0117	27.82	b.d.l.	0.0438	7.5	b.d.l.	0.1938	0.0338	96.1116	2.89816	0.0112469	2.52925	0.483849	0	0.00286181	0	1.89439	0.00276692	0.00115139	7.82368	0.483849	0.516151	G3
MOL20-1	incl. Grt	b.d.l.	38.5	23.94	0.0008	27.87	b.d.l.	0.0519	7.97	b.d.l.	0.1556	0.0904	98.6017	2.9699	0.00902999	2.5338	0.514171	0	0.00339105	0	1.97869	0.003425	7.87276e-05	8.01249	0.514171	0.485829	G4
MOL20-1	AVERAGE	b.d.l.	38.325	23.45	0.00495	28.03	b.d.l.	0.0464	7.5975	b.d.l.	0.176425	0.065625	97.7122	2.9564	0.0102385	2.54835	0.490139	0	0.00303169	0	1.9382	0.00242292	0.000487127		0.490139	0.509861
MOL20-1	STD ±	b.d.l.	0.51643	0.417133	0.00477389	0.225536	b.d.l.	0.00442041	0.249048	b.d.l.	0.0171041	0.0400483	1.09638	0.0398375	0.000992606	0.0205046	0.0160669	0	0.000288821	0	0.034477	0.0016485	0.000469796		0.0160669	0.0160669
MOL20-1	matrix	b.d.l.	39.32	24.47	0	32.08	b.d.l.	0	2.45	b.d.l.	0.0375	0.0644	98.443	3.03498	0.00217756	2.91831	0.158153	0	0	0	2.02372	0.00315769	0	8.14051	0.158153	0.841847	G23
MOL20-1	matrix	b.d.l.	39.24	24.42	0.0112	32.18	b.d.l.	0.0088	2.34	b.d.l.	0.0624	0.0395	98.3019	3.02881	0.00362347	2.92741	0.151052	0	0.000575323	0	2.01959	0	0.00110285	8.13216	0.151052	0.848948	G24
MOL20-1	matrix	b.d.l.	38.88	24.5	0.011	32.45	b.d.l.	0	2.42	b.d.l.	0.053	0.0457	98.3598	3.00102	0.00307762	2.95197	0.156216	0	0	0	2.0262	0	0.00108316	8.13957	0.156216	0.843784	G25
MOL20-1	matrix	b.d.l.	38.86	24.1	0.0115	31.62	b.d.l.	0	2.82	b.d.l.	0.0954	0.0474	97.6155	2.99948	0.00553972	2.87647	0.182037	0	0	0	1.99312	0.00914383	0.00113239	8.06692	0.182037	0.817963	G26
MOL20-1	matrix	b.d.l.	39.13	24.35	0.0042	31.88	b.d.l.	0.0078	2.26	b.d.l.	0.0713	0.2263	97.954	3.02032	0.00414027	2.90012	0.145888	0	0.000509945	0	2.0138	0.00363658	0.000413569	8.08882	0.145888	0.854112	G27
MOL20-1	matrix	b.d.l.	39.27	24.57	0	32.37	b.d.l.	0.0128	2.5	b.d.l.	0.0658	0.136	98.9247	3.03112	0.0038209	2.94469	0.161381	0	0.000836833	0	2.03199	0	0	8.17385	0.161381	0.838619	G28
MOL20-1	matrix	b.d.l.	39.38	24.62	0.0024	32.55	b.d.l.	0.0072	2.19	b.d.l.	0.0464	0.0667	98.8858	3.03961	0.00269437	2.96107	0.141369	0	0.000470719	0	2.03613	0.00344203	0.000236325	8.18502	0.141369	0.858631	G29
MOL20-1	matrix	b.d.l.	39.33	24.72	0	32.35	b.d.l.	0	2.4	b.d.l.	0.0654	0.0096	98.8751	3.03575	0.00379767	2.94287	0.154925	0	0	0	2.0444	0	0	8.18175	0.154925	0.845075	G30
MOL20-1	AVERAGE	b.d.l.	39.1763	24.4688	0.0050375	32.185	b.d.l.	0.004575	2.4225	b.d.l.	0.06215	0.07945	98.42	3.02389	0.00360895	2.92786	0.156378	0	0.000299102	0	2.02362	0.00242252	0.000496037		0.156378	0.843622
MOL20-1	STD ±	b.d.l.	0.203044	0.188864	0.0053329	0.313551	b.d.l.	0.00516188	0.189944	b.d.l.	0.0175362	0.0694809	0.472272	0.0156723	0.0010183	0.0285237	0.0122613	0	0.000337471	0	0.0156195	0.00320054	0.000525125		0.0122613	0.0122613
MOL21-2	incl. In Grt	b.d.l.	38.62	24.03	0	27.78	b.d.l.	0.062	7.62	b.d.l.	0.1564	0.0648	98.3333	2.97796	0.00907278	2.52461	0.491394	0	0.00404934	0	1.98534	0	0	7.99242	0.491394	0.508606	2
MOL21-2	incl. In Grt	b.d.l.	38.04	24.18	0	27.73	b.d.l.	0.049	7.19	b.d.l.	0.1175	0.0232	97.3391	2.93324	0.00681618	2.52006	0.463664	0	0.00320029	0	1.99773	0.00139038	0	7.9261	0.463664	0.536336	3
MOL21-2	incl. In Grt	b.d.l.	38.92	24.17	0.0115	27.67	b.d.l.	0.079	7.63	b.d.l.	0.1416	0.0027	98.6257	3.00109	0.00821423	2.51461	0.492039	0	0.00515964	0	1.9969	0.000119603	0.00113126	8.01927	0.492039	0.507961	4
MOL21-2	AVERAGE	b.d.l.	38.5267	24.1267	0.00383333	27.7267	b.d.l.	0.0633333	7.48	b.d.l.	0.1385	0.0302333	98.0994	2.97076	0.0080344	2.51976	0.482366	0	0.00413642	0	1.99332	0.000503328	0.000377085		0.482366	0.517634
MOL21-2	STD ±	b.d.l.	0.447363	0.083865	0.00663953	0.0550757	b.d.l.	0.0150444	0.251197	b.d.l.	0.0196344	0.0316418	0.674447	0.0344958	0.00113899	0.0050052	0.0161991	0	0.000982578	0	0.00692885	0.000770535	0.000653131		0.0161991	0.0161991
MOL21-2	matrix	b.d.l.	38.59	23.6	0.0063	27.61	b.d.l.	0.08	8.3	b.d.l.	0.1353	0.0671	98.3976	2.97565	0.00784876	2.50916	0.535245	0	0.00522496	0	1.94981	0.00131563	0.000619731	7.98487	0.535245	0.464755	16
MOL21-2	matrix	b.d.l.	38.67	23.51	0	27.36	b.d.l.	0.0621	8.49	b.d.l.	0.1151	0.1048	98.312	2.98182	0.00667696	2.48644	0.547498	0	0.00405587	0	1.94238	0	0	7.96886	0.547498	0.452502	18
MOL21-2	matrix	b.d.l.	38.29	23.92	0	27.39	b.d.l.	0.0864	8.6	b.d.l.	0.1714	0.0412	98.5076	2.95251	0.00994293	2.48916	0.554592	0	0.00564295	0	1.97625	0.00127078	0	7.98938	0.554592	0.445408	19
MOL21-2	matrix	b.d.l.	38.96	23.88	0.0178	27.59	b.d.l.	0.0836	8.17	b.d.l.	0.1539	0.0229	98.8783	3.00418	0.00892775	2.50734	0.526862	0	0.00546008	0	1.97295	0	0.00175099	8.02746	0.526862	0.473138	20
MOL21-2	matrix	b.d.l.	38.9064	23.5186	0	27.4678	b.d.l.	0	6.49535	b.d.l.	0.522676	0	97.2822	3.02075	0.0305177	2.51349	0.421698	0	0	0.0294246	1.95644	0	0.00233465	7.98995	0.421698	0.578302	map
MOL21-2	matrix	b.d.l.	38.9998	23.3889	0	28.372	b.d.l.	0.0172952	6.73073	b.d.l.	0.482301	0	98.0847	2.99926	0.027893	2.57159	0.432832	0	0.00112659	0.0107376	1.92719	0	0.00321014	7.97063	0.432832	0.568295	map
MOL21-2	matrix	b.d.l.	39.5952	23.8395	0	27.2418	b.d.l.	0.058787	7.02044	b.d.l.	0.0785591	0	97.8477	3.05734	0.00456164	2.4791	0.453283	0	0.00384478	0.00154011	1.97224	0	0.00408564	7.97191	0.453283	0.550562	map
MOL21-2	matrix	b.d.l.	39.2449	23.9352	0	27.6486	b.d.l.	0.0864495	6.60398	b.d.l.	0.280427	0	97.9434	3.02827	0.0162725	2.51445	0.426109	0	0.00565018	0.0138519	1.97883	0	0.00496113	7.98693	0.426109	0.579541	map
MOL21-2	AVERAGE	b.d.l.	38.907	23.699	0.0030125	27.585	b.d.l.	0.059329	7.55131	b.d.l.	0.242458	0.0295	98.1567	3.00247	0.0140802	2.50884	0.487265	0	0.00387568	0.00694428	1.95951	0.000323301	0.00212028		0.487265	0.514063
MOL21-2	STD ±	b.d.l.	0.402961	0.217567	0.00636877	0.347291	b.d.l.	0.033337	0.917439	b.d.l.	0.171108	0.0391796	0.483579	0.0330904	0.00995487	0.0287017	0.0587827	0	0.00217829	0.0106205	0.0186616	0.000598757	0.00187258		0.0587827	0.0601151

## Sheet: S2.3 omphacite
Sample	Comment	Na2O	SiO2	CaO	K2O	Al2O3	MgO	MnO	FeO	F	TiO2	P2O5	Total	Si	Ti	Al	Fe+3	Fe+2	Mn	Mg	Ca	Na	tot. Cation	Aegerine	Jadeite	Diopside	No
MOL20-1	matrix relict	3.24	52.1	18.98	b.d.l.	7.88	10.07	0.1267	6.03	b.d.l.	0.224	b.d.l.	98.7007	1.92664	0	0.343437	0.0356211	0.150861	0.00396849	0.55514	0.751999	0.232335	4	0.0356211	0.199845	0.764534	149
MOL20-1	matrix relict	3.62	53.33	18.53	b.d.l.	7.91	10.25	0.0533	5.09	b.d.l.	0.1547	b.d.l.	98.9603	1.95513	0	0.341774	0.005313	0.150742	0.00165507	0.560194	0.727844	0.257348	4	0.005313	0.255823	0.738864	150
MOL20-1	matrix relict	3.48	53.61	18.35	b.d.l.	8.12	10.2	0.0679	4.9	b.d.l.	0.1731	b.d.l.	98.9224	1.96824	0	0.351357	0	0.150448	0.00211149	0.558269	0.721818	0.247753	4	0	0.255529	0.744471	151
MOL20-1	matrix relict	3.34	52.58	18.97	b.d.l.	7.61	10.25	0.0744	5.32	b.d.l.	0.1567	b.d.l.	98.3332	1.94483	0	0.331746	0.0181482	0.146414	0.00233088	0.565192	0.751775	0.239561	4	0.0181482	0.223348	0.758504	152
MOL20-1	matrix relict	3.69	54.2	18.02	b.d.l.	7.74	9.99	0.0627	4.33	b.d.l.	0.1079	b.d.l.	98.2085	2.00089	0	0.336763	0	0.133681	0.00196055	0.549795	0.712751	0.264155	4	0	0.270399	0.729601	153
MOL20-1	matrix relict	3.16	52.78	18.84	b.d.l.	8.41	9.46	0.0898	5.08	b.d.l.	0.1595	b.d.l.	98.0317	1.96515	0	0.369046	0	0.158178	0.00283197	0.525083	0.751563	0.22815	4	0	0.232874	0.767126	155
MOL20-1	matrix relict	3.5	53.52	18.23	b.d.l.	8.43	9.66	0.0581	4.95	b.d.l.	0.1754	b.d.l.	98.5594	1.97635	0	0.364275	0	0.146738	0.0017287	0.548323	0.694949	0.267641	4	0	0.278043	0.721957	158
MOL20-1	matrix relict	3.58	52.71	18.69	b.d.l.	8.1	10	0.0807	5.19	b.d.l.	0.1927	b.d.l.	98.6212	1.97556	0	0.366743	0	0.152805	0.00181651	0.531573	0.720975	0.250525	4	0	0.257874	0.742126	159
MOL20-1	matrix relict	3.61	53.68	18.32	b.d.l.	8.22	10.07	0.0475	4.96	b.d.l.	0.2192	b.d.l.	99.129	1.94251	0	0.351816	0.0189926	0.140961	0.00251901	0.549391	0.73797	0.255836	4	0.0189926	0.238319	0.742688	160
MOL20-1	AVERAGE	3.46889	53.1678	18.5478	b.d.l.	8.04667	9.99444	0.0734556	5.09444	b.d.l.	0.173689	b.d.l.	98.6074	1.9617	0	0.350773	0.00867499	0.14787	0.00232474	0.549218	0.730183	0.249256	4	0.00867499	0.245784	0.745541
MOL20-1	STD ±	0.183538	0.663264	0.343066	b.d.l.	0.284693	0.269681	0.0240254	0.446741	b.d.l.	0.0356123	b.d.l.	0.366191	0.0221434	0	0.0135359	0.0127958	0.00713186	0.000727762	0.0131705	0.0198916	0.0136858		0.0127958	0.0245577	0.0152909

## Sheet: S2.4 clinopyroxene
Sample	Comment	Na2O	SiO2	CaO	K2O	Al2O3	MgO	MnO	FeO	F	TiO2	P2O5	Total	No.	Si	Ti	Al	Cr	Fe3	Fe2	Mn	Mg	Ca	Na	tot. Cation	XWo	XEn	XFs	No.
CM20-6	matrix	0.3475	52.59	24.17	b.d.l.	2.54	13.64	0.0942	4.91	b.d.l.	0.1497	b.d.l.	98.4523	86	1.97989	0.00423819	0.112701	0	0	0.154588	0.00300382	0.765527	0.974927	0.00512658	4	0.514462	0.403963	0.0815749	86
CM20-6	matrix	0.433	52.87	24.67	b.d.l.	2.08	14.68	0.0198	3.41	b.d.l.	0.1598	b.d.l.	98.3324	88	1.98022	0.00450093	0.0918172	0	0	0.106811	0.000628139	0.819671	0.989992	0.00635519	4	0.51657	0.427697	0.055733	88
CM20-6	AVERAGE	0.39025	52.73	24.42	b.d.l.	2.31	14.16	0.057	4.16	b.d.l.	0.15475	b.d.l.	98.3923		1.98006	0.00436956	0.102259	0	0	0.130699	0.00181598	0.792599	0.98246	0.00574089		0.515516	0.41583	0.0686539
CM20-6	STD ±	0.0604576	0.19799	0.353553	b.d.l.	0.325269	0.735391	0.0526087	1.06066	b.d.l.	0.00714178	b.d.l.	0.0847821		0.000237012	0.000185789	0.0147669	0	0	0.0337834	0.00167986	0.0382856	0.010653	0.000868756		0.00149036	0.0167826	0.018273
CM20-8	matrix	1.1153	53.33	23.53	b.d.l.	1.92	12.43	0.0768	6.33	b.d.l.	0	b.d.l.	98.7385	1	2.02912	0	0.0860981	0	0	0.201417	0.00247505	0.705044	0.959215	0.0166289	4	0.514138	0.377903	0.107959	1
CM20-8	matrix	1.211	52.85	23.39	b.d.l.	2.09	11.52	0.1559	7.17	b.d.l.	0.0247	b.d.l.	98.4116	2	2.0294	0.000713249	0.0945857	0	0	0.230249	0.00507055	0.659454	0.962302	0.0182223	4	0.5196	0.356076	0.124324	2
CM20-8	matrix	1.1301	53.48	23.38	b.d.l.	1.92	11.51	0.1607	7.41	b.d.l.	0.0144	b.d.l.	99.0371	3	2.04243	0.000413561	0.0864198	0	0	0.236663	0.00519826	0.6553	0.956661	0.0169125	4	0.517499	0.35448	0.128021	3
CM20-8	matrix	1.1268	53.24	23.41	b.d.l.	1.6281	11.13	0.1437	7.62	b.d.l.	0.0306	b.d.l.	98.3351	8	2.0518	0.000886829	0.0739494	0	0	0.245589	0.00469073	0.639442	0.966622	0.0170169	4	0.522032	0.345336	0.132632	8
CM20-8	matrix	1.43	53.17	22.97	b.d.l.	2.2	11.2	0.1038	7.55	b.d.l.	0.0254	b.d.l.	98.6517	10	2.04399	0.00073429	0.0996762	0	0	0.242726	0.00337984	0.641859	0.946088	0.0215419	4	0.516798	0.350614	0.132588	10
CM20-8	AVERAGE	1.20264	53.214	23.336	b.d.l.	1.95162	11.558	0.12818	7.216	b.d.l.	0.01902	b.d.l.	98.6348		2.03935	0.000549586	0.0881458	0	0	0.231329	0.00416288	0.66022	0.958178	0.0180645	4	0.518013	0.356881	0.125105
CM20-8	STD ±	0.132669	0.234158	0.21326	b.d.l.	0.21651	0.518527	0.0364044	0.52429	b.d.l.	0.0121467	b.d.l.	0.279519		0.00987044	0.000351846	0.0097869	0	0	0.0177311	0.00118706	0.0264708	0.00771105	0.00203733		0.00297594	0.0124589	0.0101949
CM20-12	matrix	0.5328	53.69	24.22	b.d.l.	1.9	15.11	0	2.6	b.d.l.	0.1134	b.d.l.	98.1842	123	2.00949	0.00319173	0.0838112	0	0	0.0813808	0	0.843074	0.971236	0.0138028	4.00599	0.512339	0.444732	0.0429294	123
CM20-12	matrix	0.7742	53.95	23.88	b.d.l.	2.16	14.46	0.0306	2.76	b.d.l.	0.1345	b.d.l.	98.1518	124	2.02865	0.00380328	0.095725	0	0	0.0867922	0.000974592	0.810574	0.962072	0.00781435	3.99641	0.517399	0.435924	0.0466766	124
CM20-12	matrix	0.5785	53.91	24.54	b.d.l.	1.5275	15.41	0	3.16	b.d.l.	0.0916	b.d.l.	99.2724	126	1.99826	0.00255329	0.0667299	0	0	0.097955	0	0.85152	0.974576	0.0114079	4.00301	0.506523	0.442566	0.0509108	126
CM20-12	matrix	0.3727	54.18	24.86	b.d.l.	1.3172	15.59	0.0026	2.93	b.d.l.	0.0908	b.d.l.	99.3859	127	2.00156	0.00252253	0.0573504	0	0	0.0905217	8.13558e-05	0.858586	0.983984	0.0116211	4.00623	0.509021	0.444152	0.0468274	127
CM20-12	matrix	0.8396	53.68	23.93	b.d.l.	1.5719	14.72	0.0103	3.65	b.d.l.	0.0558	b.d.l.	98.4577	132	2.01525	0.00157533	0.0695499	0	0	0.114595	0.000327521	0.82382	0.962534	0.00539541	3.99304	0.506344	0.433373	0.0602829	132
CM20-12	matrix	0.4498	53.33	24.46	b.d.l.	1.8457	14.99	0.0135	3.23	b.d.l.	0.1219	b.d.l.	98.49	133	1.99291	0.00342564	0.0812894	0	0	0.100943	0.000427304	0.835078	0.979335	0.00546127	3.99887	0.511307	0.435991	0.0527019	133
CM20-12	matrix	0.4527	54.37	24.61	b.d.l.	1.3031	15.39	0	2.65	b.d.l.	0.0816	b.d.l.	98.8575	135	2.01986	0.00227967	0.0570551	0	0	0.0823309	0	0.852331	0.979558	0.00480269	3.99821	0.511727	0.445263	0.0430102	135
CM20-12	matrix	0.3743	53.8	24.66	b.d.l.	1.3376	15.01	0.0291	3.33	b.d.l.	0.1284	b.d.l.	98.7394	136	2.00696	0.003602	0.0588084	0	0	0.103886	0.000919467	0.834731	0.985617	0.00565428	4.00018	0.512213	0.433799	0.0539883	136
CM20-12	matrix	0.4851	53.96	24.43	b.d.l.	1.4389	15.13	0.0123	2.96	b.d.l.	0.089	b.d.l.	98.5583	137	2.01477	0.00249899	0.06332	0	0	0.0924277	0.000388996	0.842174	0.977317	0.0105012	4.0034	0.511171	0.440486	0.0483429	137
CM20-12	matrix	0.3197	53.14	24.77	b.d.l.	1.5398	15.3	0.039	3.22	b.d.l.	0.107	b.d.l.	98.5343	139	1.98221	0.00300146	0.0676936	0	0	0.100448	0.00123219	0.8508	0.989945	0.00658676	4.00191	0.509967	0.438287	0.0517453	139
CM20-12	AVERAGE	0.51794	53.801	24.436	b.d.l.	1.59417	15.111	0.01374	3.049	b.d.l.	0.1014	b.d.l.	98.6632		2.00699	0.00284539	0.0701333	0	0	0.095128	0.000435143	0.840269	0.976617	0.00830478		0.510801	0.439457	0.0497416
CM20-12	STD ±	0.171278	0.367044	0.332506	b.d.l.	0.286013	0.339	0.0143863	0.330133	b.d.l.	0.024161	b.d.l.	0.412014		0.0136939	0.000684241	0.0128818	0	0	0.0104164	0.000455564	0.0146817	0.00926422	0.003244		0.00318285	0.00458485	0.00532145

## Sheet: S2.5 amphibole
Sample	Comment	Na2O	SiO2	CaO	K2O	Al2O3	MgO	MnO	FeO	F	TiO2	P2O5	Total	No.	Si	Ti	Cr	Al	Fe3+	Fe2+	Mn	Ni	Mg	Ca	Na	K	H	F	Cl	Total	Al4	Al6	xMg(Fe2+)	xMg(Fetot)	xFe3+	NaA	NaM4	NaK (A)	SumCAT	Edenite (Na+K on A)	Plag = Na + Ca - (Na,K)A	Tschermaks (Al6+Cr+Fe3R+2*Ti)	Cr <-> Al6	Fe3+ <-> Al6	Ti-Tschermaks	Fe2+ <-> Mg	Mn <-> Mg	K(A) <-> Na(A)	FM(M4) <-> Ca(M4)
MOL20-1	symplectite (around garnet)	2.42	42.14	11.73	0.1179	14.58	10.74	0.1187	14.24	b.d.l.	0.6036	b.d.l.	96.6902	G39	6.29822	0.0678353	0	2.5686	0	1.77966	0.0150256	0	2.39246	1.87821	0.701186	0.0224774	2	0	0	15.7237	1.70178	0.866816	0.57344	0.57344	0	0	0.701186	0.723663	15.7237	0.723663	0	0.978118	0	0	0.0678353	1.77524	0.0149883	0.968939	0.121794
MOL20-1	symplectite (around garnet)	2.26	43.83	11.89	0.2461	11.6	11.57	0.1368	14.07	b.d.l.	0.8294	b.d.l.	96.4323	G42	6.57512	0.0935577	0	2.05119	0	1.76494	0.017381	0	2.58692	1.91089	0.657257	0.0470926	2	0	0	15.7043	1.42488	0.626311	0.59444	0.59444	0	0	0.657257	0.70435	15.7043	0.70435	1.33227e-15	0.720528	0	0	0.0935577	2.16976	0.0213677	0.93314	0.089108
MOL20-1	symplectite (around garnet)	2.2	43.74	12.03	0.079	11.97	11.15	0.1192	13.09	b.d.l.	1.4088	b.d.l.	95.787	G19	6.59649	0.15976	0	2.12786	0	1.65073	0.0152254	0	2.50626	1.94367	0.643208	0.0151974	2	0	0	15.6584	1.40351	0.724354	0.602902	0.602902	0	0	0.643208	0.658405	15.6584	0.658405	1.88738e-15	0.745104	0	0	0.15976	1.58135	0.0145854	0.976918	0.0563334
	AVERAGE	2.29333	43.2367	11.8833	0.147667	12.7167	11.1533	0.1249	13.8	b.d.l.	0.947267	b.d.l.	96.3032		6.48994	0.107051	0	2.24922	0	1.73178	0.0158773	0	2.49521	1.91092	0.667217	0.0282558	2	0	0	15.6955	1.51006	0.739161	0.590261	0.590261	0	0	0.667217	0.695473	15.6955	0.695473	1.07322e-15	0.814583	0	0	0.107051	1.84212	0.0169805	0.959666	0.0890786
	STD ±	0.113725	0.950807	0.150111	0.0874365	1.62426	0.41501	0.0103087	0.620725	b.d.l.	0.415339	b.d.l.	0.465241		0.166382	0.0474243	0	0.279236	0	0.0705699	0.00130608	0	0.0976993	0.0327304	0.0302449	0.0167143	0	0	0	0.0335223	0.166382	0.120934	0.0151691	0.0151691	0	0	0.0302449	0.0335223	0.0335223	0.0335223	9.6999e-16	0.142157	0	0	0.0474243	0.299848	0.00380476	0.0233156	0.0327304
MOL20-1	big	2.61	41.04	12.13	0.1002	15.05	9.65	0.1315	14.9	b.d.l.	0.6503	b.d.l.	96.262	G40	6.20455	0.0739265	0	2.68198	0	1.88362	0.0168378	0	2.17444	1.96465	0.764958	0.0193232	2	0	0	15.7843	1.79545	0.886527	0.535833	0.535833	0	0	0.764958	0.784282	15.7843	0.784282	0	1.01117	0	0	0.0739265	1.82101	0.0162782	0.975362	0.0353475
MOL20-1	big	2.19	42.45	11.95	0.086	11.67	11.08	0.1608	14.31	b.d.l.	1.3207	b.d.l.	95.2175	G46	6.45677	0.151051	0	2.0923	0.0296087	1.79043	0.0207148	0	2.51185	1.94728	0.645767	0.0166857	2	0	0	15.6625	1.54323	0.549067	0.583842	0.579852	0.0162682	0	0.645767	0.662453	15.6625	0.662453	0	0.880779	0	0.0148043	0.151051	2.03278	0.0235187	0.974812	0.0527248
MOL20-1	big	2.11	41.95	12.33	0.0578	12.1	11.32	0.1409	14.4	b.d.l.	0.4056	b.d.l.	94.8143	G47	6.37154	0.0463227	0	2.16627	0.36551	1.46334	0.0181251	0	2.56257	2.00631	0.621283	0.0111982	2	0	0	15.6325	1.62846	0.537819	0.63652	0.58354	0.199858	0	0.621283	0.632481	15.6325	0.632481	0	0.995974	0	0.182755	0.0463227	1.46926	0.0181984	0.982295	0
MOL20-1	big	2.65	38.2	11.79	0.11	18.49	8.9	0.1299	15.33	b.d.l.	0.1037	b.d.l.	95.7036	G10	5.79388	0.0118268	0	3.30566	0.282445	1.6618	0.0166868	0	2.01193	1.91576	0.779195	0.0212818	2	0	0	15.8005	2.20612	1.09954	0.547653	0.508554	0.145272	0	0.779195	0.800477	15.8005	0.800477	0	1.40564	0	0.141222	0.0118268	1.18224	0.0118713	0.973414	0.0842363
MOL20-1	big	2.69	39.4	11.96	0.1124	16.9	9.23	0.13	15.39	b.d.l.	0.2871	b.d.l.	96.0995	G11	5.96455	0.0326812	0	3.01567	0.178702	1.76945	0.0166679	0	2.08257	1.9397	0.789457	0.0217049	2	0	0	15.8112	2.03545	0.980221	0.540644	0.516674	0.091729	0	0.789457	0.811161	15.8112	0.811161	2.9976e-15	1.22429	0	0.0893512	0.0326812	1.44529	0.0136144	0.973242	0.0602992
MOL20-1	big	2.89	38.72	11.51	0.1045	18.26	8.9	0.1515	15.71	b.d.l.	0.1123	b.d.l.	96.3583	G12	5.8555	0.01277	0	3.25495	0.141092	1.84549	0.0194043	0	2.00602	1.86477	0.847267	0.0201583	2	0	0	15.8674	2.1445	1.11045	0.520839	0.502434	0.0710225	0	0.847267	0.867426	15.8674	0.867426	4.77396e-15	1.27708	0	0.0705462	0.01277	1.44509	0.0151943	0.976761	0.135229
MOL20-1	big	2.65	41.19	12.09	0.1221	13.81	10.71	0.0983	13.95	b.d.l.	1.3213	b.d.l.	95.9417	G13	6.23304	0.150346	0	2.4633	0	1.76517	0.0125985	0	2.41554	1.96	0.777407	0.0235686	2	0	0	15.801	1.76696	0.696343	0.577783	0.577783	0	0	0.777407	0.800976	15.801	0.800976	0	0.965981	0	0	0.150346	1.77042	0.012636	0.970575	0.0399979
MOL20-1	big	2.55	41.6	11.99	0.1216	14.88	10.82	0.1181	14.39	b.d.l.	0.4216	b.d.l.	96.8913	G14	6.20518	0.0472873	0	2.61625	0.118296	1.67654	0.01492	0	2.4055	1.91603	0.737387	0.0231368	2	0	0	15.7605	1.79482	0.821428	0.589289	0.572692	0.0659089	0	0.737387	0.760524	15.7605	0.760524	0	1.0343	0	0.0591478	0.0472873	1.62095	0.0144252	0.969578	0.0839712
MOL20-1	big	2.79	40.48	12.11	0.1096	15.8	10.1	0.1358	14.47	b.d.l.	0.3003	b.d.l.	96.2957	G15	6.09812	0.0340168	0	2.80561	0.0942539	1.7285	0.0173266	0	2.26774	1.95444	0.814805	0.0210608	2	0	0	15.8359	1.90188	0.903729	0.567469	0.554394	0.0517097	0	0.814805	0.835866	15.8359	0.835866	0	1.06602	0	0.0471269	0.0340168	1.62145	0.0162535	0.974804	0.0455646
MOL20-1	AVERAGE	2.57	40.5589	11.9844	0.102689	15.2178	10.0789	0.132978	14.7611		0.546989		95.9538		6.13146	0.0622477	0	2.71133	0.134434	1.73159	0.0170313	0	2.27091	1.94099	0.753059	0.0197909	2	0	0	15.7728	1.86854	0.842791	0.566652	0.547973	0.0713076	0	0.753059	0.77285	15.7728	0.77285	8.63507e-16	1.09569	0	0.0672171	0.0622477	1.60094	0.0157767	0.974538	0.0597078
MOL20-1	STD ±	0.258844	1.47988	0.232439	0.0201027	2.43831	0.947014	0.0181394	0.59719		0.468832		0.630375		0.224624	0.0535289	0	0.433297	0.125656	0.123479	0.0023685	0	0.213359	0.0394946	0.0746259	0.0038209	0	0	0	0.0775493	0.224624	0.21309	0.035178	0.032743	0.0671054	0	0.0746259	0.0775493	0.0775493	0.0775493	1.77008e-15	0.169653	0	0.062828	0.0535289	0.251403	0.00350428	0.00369431	0.038226
MOL21-2	matrix (big grain)	1.96	46.27	9.5	0.2	12.56	15.56	0.09	10.27	b.d.l.	0.35	b.d.l.	96.76	35	6.71422	0.0386044	0	2.14833	0	1.24615	0.0105326	0	3.36529	1.47687	0.551374	0.0374641	2	0	0	15.5888	1.28578	0.862553	0.72977	0.72977	0	0	0.551374	0.588839	15.5888	0.588839	0	0.696939	0	0	0.0386044	1.32603	0.0112077	0.936376	0.523132
MOL21-2	matrix (big grain)	1.42	48.22	8.88	0.44	11.59	16.87	0.06	9.23	b.d.l.	0.29	b.d.l.	97	36	6.91966	0.0311953	0	1.96045	0	1.10755	0.00775418	0	3.6082	1.36519	0.395039	0.0802852	2	0	0	15.4753	1.08034	0.880118	0.765138	0.765138	0	0	0.395039	0.475325	15.4753	0.475325	0	0.605011	0	0	0.0311953	1.17511	0.00822717	0.831094	0.634811
MOL21-2	matrix (big grain)	1.45	47.41	8.76	0.48	12.64	16.43	0.05	9.32	b.d.l.	0.35	b.d.l.	96.89	37	6.81947	0.0378557	0	2.1431	0	1.12098	0.00629837	0	3.52237	1.34992	0.404337	0.0872816	2	0	0	15.4916	1.18053	0.962572	0.758583	0.758583	0	0	0.404337	0.491618	15.4916	0.491618	2.60902e-15	0.688912	0	0	0.0378557	1.07965	0.00606614	0.822461	0.650084
MOL21-2	matrix (big grain)	1.54	46.05	8.49	0.61	12.58	15.75	0.05	9.1	b.d.l.	0.39	b.d.l.	94.55	38	6.81263	0.0433399	0	2.19372	0	1.12572	0.00616464	0	3.47283	1.3456	0.441673	0.114283	2	0	0	15.556	1.18737	1.00635	0.755201	0.755201	0	0	0.441673	0.555955	15.556	0.555955	4.44089e-15	0.631412	0	0	0.0433399	1.0299	0.00563994	0.794439	0.654403
MOL21-2	matrix (big grain)	1.57	48	8.64	0.61	12.76	16	0.03	9.29	b.d.l.	0.31	b.d.l.	97.21	39	6.91172	0.033143	0	2.16576	0	1.11857	0.00409771	0	3.43386	1.33285	0.438267	0.111896	2	0	0	15.5502	1.08828	1.07748	0.754291	0.754291	0	0	0.438267	0.550163	15.5502	0.550163	0	0.538116	0	0	0.033143	0.977969	0.00358264	0.796613	0.667152
MOL21-2	matrix (big grain)	1.45	47.79	8.53	0.3	11.82	16.33	0.07	10.27	b.d.l.	0.25	b.d.l.	96.81	40	6.89017	0.0275691	0	2.00875	0	1.23813	0.00873084	0	3.50911	1.31754	0.40528	0.054768	2	0	0	15.46	1.10983	0.898923	0.739189	0.739189	0	0	0.40528	0.460048	15.46	0.460048	0	0.649779	0	0	0.0275691	1.29775	0.00915124	0.880952	0.682459
MOL21-2	AVERAGE	1.565	47.29	8.8	0.44	12.325	16.1567	0.0583333	9.58	b.d.l.	0.323333	b.d.l.	96.5367		6.84465	0.0352846	0	2.10335	0	1.15952	0.00726305	0	3.48527	1.36466	0.439328	0.0809962	2	0	0	15.5203	1.15535	0.948001	0.750362	0.750362	0	0	0.439328	0.520325	15.5203	0.520325	1.17499e-15	0.635028	0	0	0.0352846	1.14773	0.00731247	0.843656	0.63534
MOL21-2	STD ±	0.202064	0.917758	0.372183	0.165288	0.490704	0.481567	0.0204124	0.539778	b.d.l.	0.0500666	b.d.l.	0.98634		0.078573	0.00571589	0	0.0949045	0	0.0643266	0.00224686	0	0.0827624	0.0572782	0.0581483	0.0306129	0	0	0	0.0516456	0.078573	0.0833082	0.0132184	0.0132184	0	0	0.0581483	0.0516456	0.0516456	0.0516456	1.91023e-15	0.0587539	0	0	0.00571589	0.143095	0.00274419	0.0551912	0.0572782
MOL21-2	symplectite (matrix)	1.65	45.89	12.26	0.12	10.34	12	0.1	13.14	b.d.l.	1.4	b.d.l.	96.9	31	6.80022	0.155674	0	1.80609	0	1.62818	0.0131529	0	2.65035	1.94633	0.474005	0.0223614	2	0	0	15.4964	1.19978	0.60631	0.619453	0.619453	0	0	0.474005	0.496366	15.4964	0.496366	-4.44089e-16	0.703418	0	0	0.155674	1.77428	0.0143332	0.95495	0.0536676
MOL21-2	symplectite (matrix)	2.1	43.46	11.77	0.12	14.55	12.09	0.11	12.82	b.d.l.	0.16	b.d.l.	97.18	12	6.3803	0.0174749	0	2.51785	0.066952	1.50682	0.0139882	0	2.64542	1.85119	0.597675	0.0219664	2	0	0	15.6196	1.6197	0.898153	0.637106	0.626997	0.0425423	0	0.597675	0.619642	15.6196	0.619642	9.99201e-16	1.00006	0	0.033476	0.0174749	1.50674	0.0139874	0.96455	0.148814
MOL21-2	symplectite (matrix)	2.23	42.8	11.42	0.16	15.91	11.93	0.08	12.14	b.d.l.	0.24	b.d.l.	96.91	13	6.2961	0.0260497	0	2.75876	0	1.49331	0.0103286	0	2.61569	1.79977	0.635956	0.0308676	2	0	0	15.6668	1.7039	1.05486	0.636576	0.636576	0	0	0.635956	0.666824	15.6668	0.666824	0	1.03707	0	0	0.0260497	1.34902	0.00933057	0.95371	0.200234
MOL21-2	AVERAGE	1.99333	44.05	11.8167	0.133333	13.6	12.0067	0.0966667	12.7	b.d.l.	0.6	b.d.l.	96.9967		6.49221	0.0663994	0	2.3609	0.0223173	1.54277	0.0124899	0	2.63715	1.86576	0.569212	0.0250651	2	0	0	15.5943	1.50779	0.853108	0.631045	0.627675	0.0141808	0	0.569212	0.594277	15.5943	0.594277	1.85037e-16	0.913516	0	0.0111587	0.0663994	1.54335	0.0125504	0.957736	0.134239
MOL21-2	STD ±	0.304357	1.6273	0.42194	0.023094	2.90398	0.0802081	0.0152753	0.510686	b.d.l.	0.693974	b.d.l.	0.15885		0.270045	0.0774326	0	0.495345	0.0386547	0.0742758	0.00191779	0	0.0187528	0.0743623	0.0846443	0.00502898	0	0	0	0.0880139	0.270045	0.227643	0.0100425	0.00858145	0.0245618	0	0.0846443	0.0880139	0.0880139	0.0880139	7.39223e-16	0.182889	0	0.0193274	0.0774326	0.214982	0.0027938	0.00593312	0.0743623
MOL21-2	symplectite (around garnet)	2.14	42.13	12.26	0.19	16.9	10.54	0.1	11.59	b.d.l.	1.06	b.d.l.	96.89	47	6.22859	0.117283	0	2.9451	0	1.4328	0.0118954	0	2.3225	1.94183	0.613061	0.0350203	2	0	0	15.6481	1.77141	1.17369	0.61846	0.61846	0	0	0.613061	0.648081	15.6481	0.648081	1.11022e-15	1.12333	0	0	0.117283	1.01743	0.00844688	0.945963	0.0581719
MOL21-2	symplectite (around garnet)	1.96	43.23	12.24	0.16	13.93	11.2	0.09	11.24	b.d.l.	1.96	b.d.l.	96.01	48	6.45839	0.219956	0	2.45304	0	1.40413	0.0115662	0	2.49387	1.95904	0.567082	0.0303955	2	0	0	15.5975	1.54161	0.911436	0.639782	0.639782	0	0	0.567082	0.597478	15.5975	0.597478	8.88178e-16	0.944131	0	0	0.219956	1.03906	0.008559	0.949127	0.040964
MOL21-2	symplectite (around garnet)	1.38	45.47	12.03	0.09	11.31	12.35	0.07	11.87	b.d.l.	0.54	b.d.l.	95.11	49	6.78738	0.0606899	0	1.99001	0	1.4816	0.00884978	0	2.74765	1.92382	0.400505	0.0165808	2	0	0	15.4171	1.21262	0.777389	0.649678	0.649678	0	0	0.400505	0.417085	15.4171	0.417085	2.10942e-15	0.795535	0	0	0.0606899	1.64848	0.00984655	0.960246	0.0761786
MOL21-2	AVERAGE	1.82667	43.61	12.1767	0.146667	14.0467	11.3633	0.0866667	11.5667	b.d.l.	1.18667	b.d.l.	96.0033		6.49145	0.132643	0	2.46272	0	1.43951	0.0107705	0	2.52134	1.94156	0.526883	0.0273322	2	0	0	15.5542	1.50855	0.954173	0.635973	0.635973	0	0	0.526883	0.554215	15.5542	0.554215	1.36928e-15	0.954331	0	0	0.132643	1.23499	0.00895081	0.951779	0.0584382
MOL21-2	STD ±	0.397157	1.70212	0.12741	0.051316	2.79683	0.915988	0.0152753	0.315647	b.d.l.	0.718424	b.d.l.	0.890019		0.280858	0.0807362	0	0.47762	0	0.039167	0.00167148	0	0.2139	0.0176088	0.111835	0.00959383	0	0	0	0.121423	0.280858	0.201579	0.0159536	0.0159536	0	0	0.111835	0.121423	0.121423	0.121423	6.50531e-16	0.164134	0	0	0.0807362	0.358255	0.000777757	0.00750163	0.0176088
CM20-2	light gree/blueish (symplectite)	1.72	41.87	13.11	0.2629	15.62	12.01	0.0992	11.22	b.d.l.	0.4551	b.d.l.	96.3672	56	6.15522	0.0503072	0	2.70668	0.34279	1.03644	0.0123512	0	2.63148	2.06474	0.490188	0.0492992	2	0	0	15.5395	1.84478	0.861893	0.717431	0.656114	0.248537	0	0.490188	0.539488	15.5395	0.539488	0	1.3053	0	0.171395	0.0503072	0.794025	0.00946236	0.908618	0
CM20-2	blue-purple (close to vein)	1.47	44.21	12.9	0.3491	15.12	13.54	0.117	8.76	b.d.l.	0.5005	b.d.l.	96.9666	60	6.38666	0.0543676	0	2.57466	0.0672745	0.990907	0.0143152	0	2.91534	1.99648	0.411685	0.0643298	2	0	0	15.476	1.61334	0.961319	0.746327	0.733692	0.0635755	0	0.411685	0.476014	15.476	0.476014	0	1.13733	0	0.0336372	0.0543676	0.871259	0.0125866	0.864858	0.00352116
CM20-2	green-blue (matrix)	1.1626	46.06	12.55	0.3288	12.39	14.3	0.1464	9.99	b.d.l.	0.3302	b.d.l.	97.258	61	6.63377	0.03576	0	2.10341	0.172509	1.0306	0.0178581	0	3.06966	1.93643	0.32461	0.0604057	2	0	0	15.385	1.36623	0.737182	0.74865	0.718424	0.143386	0	0.32461	0.385015	15.385	0.385015	0	0.98121	0	0.0862544	0.03576	1.05034	0.0182001	0.843108	0.0635673
CM20-2	green-blue (matrix)	1.54	41.8	12.38	0.317	16.23	12.31	0.1596	10.92	b.d.l.	0.4062	b.d.l.	96.0628	62	6.14025	0.0448676	0	2.81024	0.32156	1.01977	0.0198564	0	2.69516	1.94829	0.438556	0.0593989	2	0	0	15.498	1.85975	0.950496	0.725494	0.667699	0.239732	0	0.438556	0.497955	15.498	0.497955	0	1.36179	0	0.16078	0.0448676	0.748844	0.0145811	0.880714	0.0517146
CM20-2	green-blue (matrix)	1.7	42.06	12.52	0.2526	16.62	12.25	0.1798	11.05	b.d.l.	0.4747	b.d.l.	97.1071	63	6.12105	0.0519468	0	2.85104	0.276466	1.06822	0.0221617	0	2.65711	1.95201	0.479623	0.046892	2	0	0	15.5265	1.87895	0.972081	0.713254	0.663979	0.205599	0	0.479623	0.526515	15.5265	0.526515	0	1.35244	0	0.138233	0.0519468	0.789848	0.0163865	0.910939	0.0479877
CM20-2	green-yellow (close to vein)	1.58	42.91	12.73	0.2618	16.43	12.7	0.1343	10.38	b.d.l.	0.5648	b.d.l.	97.6909	64	6.1853	0.0612181	0	2.79161	0.225703	1.02543	0.0163959	0	2.72849	1.96586	0.441523	0.0481372	2	0	0	15.4897	1.8147	0.976905	0.726838	0.685616	0.1804	0	0.441523	0.48966	15.4897	0.48966	7.21645e-16	1.32504	0	0.112852	0.0612181	0.773881	0.0123738	0.901693	0.0341416
CM20-2	green-yellow (close to vein)	1.39	44.3	12.52	0.2545	14.82	13.62	0.1428	9.96	b.d.l.	0.4101	b.d.l.	97.4174	65	6.37474	0.0443743	0	2.51375	0.21353	0.984924	0.0174038	0	2.92115	1.93012	0.387765	0.0467149	2	0	0	15.4345	1.62526	0.888497	0.747848	0.709085	0.178172	0	0.387765	0.43448	15.4345	0.43448	0	1.19078	0	0.106765	0.0443743	0.827128	0.0146155	0.892481	0.0698756
CM20-2	green-yellow (close to vein)	1.47	44.21	12.48	0.2149	15.32	13.53	0.169	10.15	b.d.l.	0.3944	b.d.l.	97.9383	66	6.33193	0.0424752	0	2.58636	0.217409	0.998175	0.0205003	0	2.88822	1.91493	0.408157	0.039261	2	0	0	15.4474	1.66807	0.918293	0.743162	0.703791	0.178851	0	0.408157	0.447418	15.4474	0.447418	0	1.22065	0	0.108704	0.0424752	0.817739	0.0167945	0.91225	0.0850737
CM20-2	green-yellow (close to vein)	1.1554	46.17	12.81	0.306	13.09	14.47	0.131	8.9	b.d.l.	0.327	b.d.l.	97.3594	67	6.61531	0.0352307	0	2.21078	0.111282	0.955028	0.0158971	0	3.09012	1.96635	0.320935	0.0559269	2	0	0	15.3769	1.38469	0.826087	0.763908	0.743456	0.104362	0	0.320935	0.376862	15.3769	0.376862	1.55431e-15	1.00783	0	0.0556409	0.0352307	0.947608	0.0157736	0.851598	0.033648
CM20-2	green (close to garnet)	1.282	44.5	11.83	0.1584	14.83	12.26	0.1702	10.65	b.d.l.	0.1862	b.d.l.	95.8668	68	6.53663	0.0205663	0	2.56774	0	1.30812	0.0211744	0	2.68412	1.86166	0.36507	0.0296796	2	0	0	15.3947	1.46337	1.10436	0.672335	0.672335	0	0	0.36507	0.39475	15.3947	0.39475	4.996e-16	1.06862	0	0	0.0205663	1.14196	0.0184849	0.924814	0.138339
CM20-2	green (close to garnet)	1.7	41.82	11.93	0.1855	18.1	11.3	0.2011	11.56	b.d.l.	0.1913	b.d.l.	96.9879	69	6.1046	0.0209977	0	3.11435	0.118833	1.29219	0.0248624	0	2.45849	1.86567	0.481079	0.0345403	2	0	0	15.5156	1.8954	1.21895	0.655479	0.635349	0.0842177	0	0.481079	0.51562	15.5156	0.51562	0	1.37978	0	0.0594166	0.0209977	0.93652	0.0180191	0.933012	0.134326
CM20-2	green (close to garnet)	1.75	41.76	11.98	0.2234	18.41	11.07	0.1859	11.77	b.d.l.	0.2236	b.d.l.	97.3729	70	6.08381	0.0244946	0	3.16144	0.0861794	1.34764	0.0229378	0	2.4037	1.8698	0.494251	0.0415152	2	0	0	15.5358	1.91619	1.24525	0.640757	0.626368	0.0601047	0	0.494251	0.535767	15.5358	0.535767	3.33067e-15	1.38042	0	0.0430897	0.0244946	0.976255	0.0166166	0.922512	0.130204
CM20-2	blue light greenish (close to Grt)	1.66	41.74	12.31	0.313	18.48	11.13	0.1332	11.07	b.d.l.	0.4349	b.d.l.	97.2711	71	6.07887	0.0476259	0	3.1724	0.0477888	1.30031	0.0164298	0	2.41592	1.92066	0.468676	0.0581465	2	0	0	15.5268	1.92113	1.25127	0.6501	0.641846	0.0354491	0	0.468676	0.526823	15.5268	0.526823	0	1.39431	0	0.0238944	0.0476259	0.932583	0.0117835	0.889628	0.0793406
CM20-2	blue light greenish (close to Grt)	1.0183	46.49	12.25	0.3502	12.46	14.05	0.1479	9.83	b.d.l.	0.2792	b.d.l.	96.8756	72	6.71844	0.0303394	0	2.12247	0.030138	1.15772	0.0181023	0	3.02623	1.89656	0.285285	0.0645556	2	0	0	15.3498	1.28156	0.840907	0.723295	0.718122	0.0253717	0	0.285285	0.34984	15.3498	0.34984	2.33147e-15	0.931724	0	0.015069	0.0303394	1.24256	0.0194288	0.815471	0.10344
CM20-2	blue light greenish (close to Grt)	1.45	42.88	12.23	0.2174	15.67	12.78	0.1657	11.04	b.d.l.	0.2745	b.d.l.	96.7076	73	6.23986	0.0300362	0	2.68785	0.322954	1.02041	0.0204221	0	2.77184	1.90664	0.409056	0.0403542	2	0	0	15.4494	1.76014	0.927705	0.730923	0.673561	0.240408	0	0.409056	0.44941	15.4494	0.44941	1.16573e-15	1.31073	0	0.161477	0.0300362	0.778501	0.0155807	0.910206	0.0933614
CM20-2	blue (matrix)	1.2591	45.37	12.18	0.3338	13.54	14.2	0.128	9.67	b.d.l.	0.3686	b.d.l.	97.0495	74	6.54283	0.0399701	0	2.3016	0.119392	1.04668	0.0156338	0	3.05212	1.88177	0.352007	0.0614033	2	0	0	15.4134	1.45717	0.844431	0.744637	0.723561	0.102388	0	0.352007	0.41341	15.4134	0.41341	0	1.04376	0	0.0596958	0.0399701	1.0028	0.0149783	0.851471	0.118233
CM20-2	blue (matrix)	1.1624	45.26	12.31	0.168	12.12	14.82	0.1546	9.62	b.d.l.	0.3419	b.d.l.	95.9569	75	6.57499	0.0373476	0	2.07538	0.341439	0.827142	0.0190216	0	3.20883	1.91585	0.327364	0.0311314	2	0	0	15.3585	1.42501	0.650378	0.795057	0.733043	0.292182	0	0.327364	0.358495	15.3585	0.358495	0	1.06651	0	0.170719	0.0373476	0.775558	0.0178353	0.913161	0.0841535
CM20-2	blue (matrix)	1.0505	47.78	12.2	0.3847	11.14	15.58	0.1271	9.17	b.d.l.	0.3246	b.d.l.	97.7569	76	6.27822	0.0436736	0	2.99819	0	1.07143	0.0143654	0	2.47076	2.12336	0.367662	0.0492677	2	0	0	15.4169	1.72178	1.27641	0.697524	0.697524	0	0	0.367662	0.41693	15.4169	0.41693	0	1.30485	0	0	0.0436736	0.785644	0.0105337	0.881832	0
CM20-2	blue (matrix)	1.43	44.22	12.34	0.2248	15.39	13.47	0.1499	10.51	b.d.l.	0.4482	b.d.l.	98.1829	77	6.32259	0.0481872	0	2.59376	0.227304	1.02925	0.0181524	0	2.87052	1.89022	0.396375	0.0409998	2	0	0	15.4374	1.67741	0.916355	0.736074	0.695534	0.180894	0	0.396375	0.437375	15.4374	0.437375	0	1.24003	0	0.113652	0.0481872	0.830021	0.0146387	0.906259	0.109775
CM20-2	AVERAGE	1.41844	43.9689	12.3979	0.268779	15.0411	13.1258	0.149616	10.3274		0.365053		97.0629	67.8421	6.33816	0.0401993	0	2.62862	0.170661	1.07949	0.0183074	0	2.78733	1.93723	0.402625	0.0485242	2	0	0	15.4511	1.66184	0.966777	0.719952	0.689426	0.134928	0	0.402625	0.451149	15.4511	0.451149	5.05444e-16	1.21069	0	0.0853303	0.0401993	0.895951	0.0151933	0.890244	0.0726686
CM20-2	STD ±	0.236362	1.88303	0.330901	0.0664059	2.14605	1.2922	0.0253324	0.874451		0.10471		0.649969	5.92793	0.209897	0.0113334	0	0.350648	0.116899	0.138421	0.00323048	0	0.245537	0.0670643	0.0637333	0.011051	0	0	0	0.0622807	0.209897	0.177056	0.0405637	0.035165	0.0901714	0	0.0637333	0.0622807	0.0622807	0.0622807	9.49278e-16	0.153143	0	0.0584496	0.0113334	0.137935	0.00280148	0.0318397	0.0447659
[truncated: 2 more columns]

## Sheet: S2.6 feldspar
Sample	Comment	Na2O	SiO2	CaO	K2O	Al2O3	MgO	MnO	FeO	TiO2	P2O5	Total	Si	Al	Ca	Na	K	Mn	Fe	Ti	Mg	SumCat	XAb	XAn	XSan	No.
MOL20-1	polyphase incl. in Grt from map	7.7331	58.3783	6.48679	0.0767507	26.0212	0.0833467	0	0.575905	0	0	99.3554	2.6258	1.37942	0.312609	0.674395	0.00440411	0	0	0	0	5.02389	0.680239	0.315318	0.00444227	map
MOL20-1	polyphase incl. in Grt from map	8.6366	58.4675	6.95973	0.0525	26.3453	0.114712	0	1.0567	0	0.168099	101.801	2.5924	1.37673	0.330628	0.742472	0.00296969	0	0	0	0	5.09196	0.689985	0.307256	0.00275976	map
MOL20-1	polyphase incl. in Grt from map	6.51933	60.0985	7.48017	0.335455	24.8329	0.334277	0	1.53752	0	0.102714	101.241	2.66466	1.29767	0.355346	0.560444	0.0189749	0	0	0	0	4.97621	0.599556	0.380145	0.0202991	map
MOL20-1	polyphase incl. in Grt from map	6.51933	60.0985	7.48017	0.335455	24.8329	0.334277	0	1.53752	0	0.102714	101.241	2.66466	1.29767	0.355346	0.560444	0.0189749	0	0	0	0	4.97621	0.599556	0.380145	0.0202991	map
MOL20-1	AVERAGE	7.35209	59.2607	7.10172	0.20004	25.5081	0.216653	0	1.17691	0	0.0933816	100.91	2.63688	1.33787	0.338482	0.634439	0.0113309	0	0	0	0	5.01707	0.642334	0.345716	0.01195
MOL20-1	STD ±	1.0299	0.968077	0.477753	0.156677	0.790752	0.136422	0	0.460339	0	0.0694669	1.06923	0.0348588	0.0464325	0.0208156	0.0898482	0.00884591	0	0	0	0	0.0547549	0.0495558	0.0398912	0.00966507
MOL20-1	around Czo	0.6171	43.91	18.87	0.0175	35.46	0	0	0.0858	0.0099	0.0282	99.0439	2.01202	1.91497	0.926399	0.054824	0.00102298	0	0	0.000341134	0	4.91287	0.055815	0.943144	0.00104147	G33
MOL20-1	around Czo	0.5924	44	19.6	0.0127	34.85	0	0.0004	0.0939	0.0109	0.0054	99.202	2.0435	1.90757	0.975292	0.0533437	0.00075246	1.5735e-05	0	0.000380687	0	4.98449	0.0518208	0.947448	0.000730978	G35
MOL20-1	around Czo	1.0733	44.71	18.76	0	34.67	0	0.0167	0.1092	0.0139	0.0091	99.3623	2.07221	1.89382	0.931578	0.0964488	0	0.000655588	0	0.000484467	0	4.99943	0.0938193	0.906181	0	G36
MOL20-1	AVERAGE	0.760933	44.2067	19.0767	0.0100667	34.9933	0	0.0057	0.0963	0.0115667	0.0142333	99.2027	2.04257	1.90545	0.944423	0.0682055	0.000591812	0.000223774	0	0.000402096	0	5.05215	0.0671517	0.932258	0.000590814
MOL20-1	STD ±	0.270799	0.438216	0.456545	0.00904231	0.414045	0	0.00952838	0.0118832	0.00208167	0.0122361	0.159201	0.0301056	0.0107351	0.0268585	0.0244706	0.000530071	0.000374044	0	7.40262e-05	0	0.0462701	0.023181	0.0226855	0.000534693
MOL20-1	symplectite matrix	7.14028	57.2579	8.40334	0.0444165	26.6154	0	0	0	0.0269087	0.0863678	99.5746	2.57973	1.41329	0.40565	0.623741	0.00255298	0	0	0.00054543	0	5.02587	0.604433	0.393093	0.00247396	map
MOL20-1	symplectite matrix	7.14028	57.2579	8.40334	0.0444165	26.6154	0	0	0	0.0269087	0.0863678	99.5746	2.57973	1.41329	0.40565	0.623741	0.00255298	0	0	0.000617096	0	5.02587	0.604433	0.393093	0.00247396	map
MOL20-1	symplectite matrix	7.62017	57.2579	7.43285	0.0686671	26.1832	0	0	0.876399	0	0.01281	99.452	2.58892	1.39529	0.360081	0.668034	0.00396093	0	0	0.000688763	0	5.04943	0.647272	0.34889	0.00383783	map
MOL20-1	symplectite matrix	7.62017	57.2579	7.43285	0.0686671	26.1832	0	0	0.876399	0	0.01281	99.452	2.58892	1.39529	0.360081	0.668034	0.00396093	0	0	0.000617096	0	5.04943	0.647272	0.34889	0.00383783	map
MOL20-1	symplectite matrix	6.43466	58.2	7.93772	0	26.9395	0	0	0.0951364	0	0	99.607	2.60333	1.42022	0.38042	0.558062	0	0	0	7.16668e-05	0	4.96559	0.594643	0.405357	0	map
MOL20-1	AVERAGE	7.19111	57.4463	7.92202	0.0452335	26.5073	0	0	0.369587	0.0107635	0.0396711	99.5321	2.58813	1.40748	0.382376	0.628322	0.00260556	0	0	0.00050801	0	5.02324	0.619611	0.377864	0.00252472
MOL20-1	STD ±	0.486204	0.421338	0.485325	0.0280431	0.324115	0	0	0.464281	0.0147385	0.0429476	0.0742511	0.00966444	0.0114746	0.0228108	0.0450905	0.00161776	0	0	0.000249132	0	0.0343115	0.0255658	0.0269199	0.00156747
MOL20-1	symplectite around Grt	0.991199	46.2167	15.1795	0.270774	35.9121	0.647959	0.0570304	1.237	0	0	100.512	2.10834	1.93082	0.741926	0.0876703	0.0157584	0	0	0.000288614	0	4.97797	0.103708	0.87765	0.0186412	map
MOL20-1	symplectite around Grt	1.16032	45.6853	16.3392	1.5084	35.804	0	0	1.1769	0.00463261	0	101.679	2.08547	1.92627	0.799132	0.102697	0.0878435	0	0	0.000216605	0	5.0465	0.103768	0.807472	0.0887602	map
MOL20-1	symplectite around Grt	1.92145	47.4572	16.4425	0.0444165	33.8032	0.0519814	0	0.395614	0	0.0700216	100.186	2.17456	1.82552	0.807232	0.170706	0.00259645	0	0	4.91865e-05	0	4.99933	0.174095	0.823257	0.00264799	map
MOL20-1	AVERAGE	1.35766	46.453	15.9871	0.607864	35.1731	0.233313	0.0190101	0.936507	0.0015442	0.0233405	100.792	2.12279	1.8942	0.782763	0.120358	0.0353995	0	0	0.000184802	0	5.00793	0.127191	0.836126	0.0366831
MOL20-1	STD ±	0.495528	0.909274	0.701246	0.788059	1.18759	0.360033	0.0329265	0.46939	0.00267464	0.040427	0.784627	0.0462708	0.0595242	0.0355975	0.0442457	0.0458922	0	0	0.000122841	0	0.0350682	0.0406205	0.036817	0.0458035
MOL21-2	polyphase incl. in Grt	0.16	63.95	0.1056	16.59	18.84	0	0.0318	0.3228	0.035	0.0335	100.069	2.95886	1.02736	0.00523487	0.0143533	0.97924	0.00124623	0.0124903	0.00121779	0	5	0.0143701	0.00524101	0.980389	41
MOL21-2	polyphase incl. in Grt	0.1267	65.26	0.066	16.95	18.42	0.0124	0.0072	0.4906	0.0077	0	101.341	2.984	0.992652	0.00323335	0.0112325	0.988735	0.000278849	0.0187601	0.000264767	0.000845243	5	0.0111966	0.00322304	0.98558	23
MOL21-2	AVERAGE	0.14335	64.605	0.0858	16.77	18.63	0.0062	0.0195	0.4067	0.02135	0.01675	100.705	2.97143	1.01	0.00423411	0.0127929	0.983987	0.000762538	0.0156252	0.000741279	0.000422622	5	0.02	0.00423202	0.982985
MOL21-2	STD ±	0.0235467	0.92631	0.0280014	0.254558	0.296985	0.00876812	0.0173948	0.118653	0.019304	0.0236881	0.89944	0.0177743	0.0245393	0.00141528	0.00220675	0.0067139	0.000684039	0.0044334	0.00067389	0.000597677	8.88178e-16	0.00445844	0.00142692	0.00367092
MOL21-2	polyphase incl. in Grt	9.34518	63.0583	4.56698	0.0867195	23.157	0.0359248	0.0464175	0.258041	0	0	100.554	2.78139	1.20382	0.21583	0.799206	0.0048798	0.00124623	0.00124623	0.00124623	0.00124623	5.01874	0.7836	0.211615	0.00478451	map
MOL21-2	polyphase incl. in Grt	7.96415	62.6062	6.08617	0.0567283	23.6615	0	0	0.422218	0.0568708	0	100.854	2.75557	1.22742	0.287011	0.679647	0.00318536	0.000278849	0.000278849	0.000278849	0.000278849	4.97026	0.70078	0.295935	0.00328441	map
MOL21-2	polyphase incl. in Grt	9.20706	63.6056	4.02195	0.101715	22.3774	0.00916637	0	0.2398	0	0	99.5627	2.82244	1.1703	0.191217	0.792137	0.00575812	-0.000688528	-0.000688528	-0.000688528	-0.000688528	4.99136	0.800857	0.193322	0.0058215	map
MOL21-2	AVERAGE	8.8388	63.09	4.8917	0.0817211	23.0653	0.0150304	0.0154725	0.306686	0.0189569	0	100.324	2.78647	1.20051	0.231353	0.756997	0.00460776	-0.0016559	-0.0016559	-0.0016559	-0.0016559	4.99345	0.761746	0.233624	0.00463014	map
MOL21-2	STD ±	0.760609	0.500482	1.06973	0.0229063	0.646941	0.0186665	0.0267992	0.100468	0.0328344	0	0.675791	0.0337244	0.0287046	0.0497478	0.0670799	0.00130778	0.000967377	0.000967377	0.000967377	0.000967377	0.0243101	0.053498	0.0547328	0.00127557
MOL21-2	symplectite (spinel)	1.1333	45	18.76	0.008	35.53	0	0	0.1404	0.0113	0	100.583	2.05841	1.91545	0.91941	0.10051	0.000466839	0.000466839	0.00537084	0.000388703	0	5	0.0985021	0.90104	0.000457512	26
MOL21-2	symplectite (spinel)	1.0813	45.3	18.49	0.0024	35.87	0	0.0135	0.1261	0.0178	0.0074	100.908	2.04655	1.9099	0.89499	0.0947145	0.000138323	0.000138323	0.00476425	0.000604734	0	4.95217	0.0956864	0.904174	0.000139742	25A
MOL21-2	AVERAGE	1.1073	45.15	18.625	0.0052	35.7	0	0.00675	0.13325	0.01455	0.0037	100.746	2.05248	1.91267	0.9072	0.0976124	0.000302581	0.000302581	0.00506754	0.000496718	0	4.97609	0.0970943	0.902607	0.000298627
MOL21-2	STD ±	0.0367696	0.212132	0.190919	0.0039598	0.240416	0	0.00954594	0.0101116	0.00459619	0.00523259	0.230093	0.00838677	0.00392132	0.0172679	0.00409824	0.000232296	0.000232296	0.000428921	0.000152757	0	0.0338174	0.00199097	0.00221567	0.000224697
MOL21-2	symplectite matrix	7.84	59.74	7.3	0.0313	26.01	0	0	0.0885	0.0081	0.0464	101.064	2.63087	1.34999	0.344441	0.669417	0.00175848	0.00175848	0.00325937	0.00026825	0	5	0.659124	0.339144	0.00173144	28
MOL21-2	symplectite matrix	8.13	60.36	6.19	0.0383	25.47	0	0	0.299	0.0174	0.0225	100.527	2.66878	1.32724	0.293233	0.69695	0.00216034	0.00216034	0.0110558	0.000578541	0	5	0.702328	0.295495	0.00217701	15
MOL21-2	symplectite matrix	5.21	54.98	11.57	0.0161	28.59	0	0.0025	0.3985	0.0331	0.0375	100.838	2.46428	1.51027	0.555618	0.452762	0.000920597	0.000920597	0.0149372	0.00111567	0	5	0.44859	0.550498	0.000912114	11
MOL21-2	AVERAGE	7.06	58.36	8.35333	0.0285667	26.69	0	0.000833333	0.262	0.0195333	0.0354667	100.81	2.58798	1.39583	0.397764	0.606376	0.00161314	0.00161314	0.0097508	0.000654152	0	5	0.603347	0.395046	0.00160685
MOL21-2	STD ±	1.6087	2.94354	2.84046	0.0113496	1.66745	0	0.00144338	0.158277	0.0126358	0.012079	0.269635	0.10879	0.0997579	0.139083	0.133744	0.00063252	0.00063252	0.0059473	0.000428738	0	0	0.135754	0.136383	0.000641583
CM20-2	matrix	0.112	43.19	20.25	0.0189	36.82	0	0	0.0661	0	0	100.457	1.99325	2.00272	1.0013	0.0100231	0.0011127	0	0.00255115	0	0	5.01096	0.00990007	0.989001	0	78
CM20-2	matrix	0.0523	43.17	20.2	0.0117	37.26	0	0	0.1103	0	0	100.804	1.98478	2.01898	0.995041	0.00466273	0.000686207	0	0.00424095	0	0	5.0084	0.00466091	0.994653	0	79
CM20-2	matrix	0.0724	43.13	20.02	0.0067	37.12	0	0.0204	0.0635	0	0.0117	100.477	1.98896	2.0175	0.989164	0.00647428	0.000394147	0.000796823	0.00244893	0	0	5.00573	0.00650007	0.993104	0	80
CM20-2	AVERAGE	0.0789	43.1633	20.1567	0.0124333	37.0667	0	0.0068	0.0799667	0	0.0039	100.579	1.989	2.01307	0.995167	0.00705338	0.000731018	0.000265608	0.00308034	0	0	5.00836	0.00702035	0.992253	0
CM20-2	STD ±	0.0303761	0.0305505	0.120968	0.00613297	0.224796	0	0.0117779	0.0263016	0	0.006755	0.194918	0.00423313	0.00898874	0.00606642	0.00272672	0.000361366	0.000460046	0.00100641	0	0	0.00261313	0.00265805	0.00292075	0

## Sheet: S2.7 hydrous Ca-Al-silicate
Sample	Comment	Na2O	SiO2	CaO	K2O	Al2O3	MgO	MnO	FeO	TiO2	P2O5	Total(wt%)	No
MOL20-1	polyphase Incl. in Grt	0.568425	58.9133	7.7247	2.20462	18.1387	0	0	0.575905	0	0.22531	88.351	56
MOL20-1	polyphase Incl. in Grt	0.42751	56.0745	8.49017	2.07506	18.3006	0	0	0.816299	0	0.151752	86.3359	57
MOL20-1	polyphase Incl. in Grt	0.540242	57.8053	8.26127	2.49618	18.0308	0	0	1.29711	0	0.274349	88.7098	58
MOL20-1	polyphase Incl. in Grt	0.230237	55.9728	8.96391	1.86456	18.0847	0	0	0.996599	0	0.151752	86.2646	59
MOL20-1	polyphase Incl. in Grt	0.2866	57.2579	8.04819	2.09125	20.1356	0	0	0.575905	0	0.135406	88.5308	60
MOL20-1	polyphase Incl. in Grt	0.483876	57.3852	8.24548	1.80789	18.3006	0	0	0.996599	0	0.00463691	87.2243	61
MOL20-1	polyphase Incl. in Grt	0.2866	54.93	8.9955	1.49222	18.4625	0	0	0.335518	0	0.0291562	84.5315	62
MOL20-1	polyphase Incl. in Grt	0.2866	54.93	8.9955	1.49222	18.4625	0	0	0.335518	0	0.0291562	84.5315	63
MOL20-1	polyphase Incl. in Grt	0.173875	57.2452	8.70333	1.80789	17.1674	0	0	0.996599	0	0.102714	86.197	64
MOL20-1	AVERAGE	0.364885	56.7238	8.492	1.92576	18.3426	0	0	0.769561	0	0.122693	86.7418
MOL20-1	STD ±	0.142855	1.34066	0.457452	0.327923	0.777289	0	0	0.332964	0	0.0916617	1.59516
MOL20-1	polyphase Incl. in Grt	0.2971	56.85	8.82	1.26	18.47	0	0	0.2584	0	0.0495	86.0051	map
MOL20-1	polyphase Incl. in Grt	0.0446	53.9	8.72	0.9952	18.41	0	0.016	0.2905	0.0143	0	82.3907	map
MOL20-1	polyphase Incl. in Grt	0.2524	58.82	9.23	1.22	17.68	0	0	0.4111	0.0153	0	87.6289	map
MOL20-1	polyphase Incl. in Grt	0.1801	65.5	6.94	0.766	13.09	0	0.0296	0.222	0	0.0235	86.7513	map
MOL20-1	AVERAGE	0.19355	58.7675	8.4275	1.0603	16.9125	0	0.0114	0.2955	0.0074	0.01825	85.694
MOL20-1	STD ±	0.110383	4.92269	1.01592	0.228207	2.57351	0	0.0142866	0.0819899	0.00855453	0.0235956	2.30002

## Sheet: S2.8 spinel_magnetite
Sample	Comment	Al2O3	SiO2	CaO	FeO	MgO	TiO2	NiO	Cr2O3	ZnO	MnO	Total	Si	Ti	Al	Cr	Fe3+	Fe2+	Mn2+	Mg	Zn	Ca	Na	K	Cl	F	OH-		Total cations (S)	x(sp, mt)	y(sp, mt)	z(sp, mt)	proportion hercynite	proportion spinel	proportion magnetite	proportion ulvospinel	check sp/mt propns	No.
MOL21-2	symplectite	65.76	0.5496	0.142	21.15	13.31	0.0155	0.3283	0.1292	0.4241	0.0824	101.891	0.0141863	0.000300916	2.00039	0.00263651	0	0.456495	0.00180131	0.512183	0.0080817	0.00392674	0	0	0	0	0		3	0.471256	0.999699	0.000300768	0.471114	0.528585	1.72388e-17	0.000300768	1	1
MOL21-2	symplectite	65.92	0.0487	0.0833	21.86	13.22	0.0209	0.3099	0.2328	0.3513	0.0794	102.126	0.00125582	0.000405354	2.00329	0.00474597	0	0.471357	0.00173403	0.508222	0.00668786	0.00230125	0	0	0	0	0		3	0.481184	0.999595	0.000404525	0.480989	0.518607	4.25007e-17	0.000404525	1	2
MOL21-2	symplectite	66.12	0.025	0.083	22.78	13.25	0.0153	0.1859	0.0975	0.2925	0.0794	102.929	0.000639878	0.000294537	1.99444	0.00197291	0.00172297	0.485821	0.00172114	0.505589	0.00552707	0.00227592	0	0	0	0	0		3	0.49003	0.998842	0.000295017	0.489023	0.509819	0.000862889	0.000295017	1	3
MOL21-2	symplectite	65.24	0.0146	0.1133	23.49	12.59	0.0175	0.2334	0.5028	0.3332	0.0958	102.63	0.000377032	0.000339903	1.9855	0.0102651	0.00280527	0.504432	0.00209522	0.484703	0.00635246	0.00313456	0	0	0	0	0		3	0.509973	0.998248	0.000341786	0.508388	0.48986	0.00141041	0.000341786	1	4
MOL21-2	symplectite	65.43	0.072	0.095	23.93	12.42	0	0.2667	0.0967	0.5155	0.0941	102.92	0.00185654	0	1.98828	0.00197125	0.00603481	0.509926	0.00205494	0.477438	0.00981322	0.00262432	0	0	0	0	0		3	0.516452	0.996974	0	0.513426	0.483548	0.00302601	0	1	5
MOL21-2	symplectite	65.06	0.0185	0.1465	23.89	12.12	0.0377	0.1885	0.886	0.418	0.0937	102.859	0.000478404	0.000733257	1.98275	0.0181135	0	0.516586	0.00205211	0.467251	0.00798016	0.00405866	0	0	0	0	0		3	0.525072	0.999261	0.000739091	0.524684	0.474577	-1.95156e-18	0.000739091	1	6
MOL21-2	symplectite	64.54	0.0176	0.018	20.51	7.23	7.27	0.0873	0.2306	0.2418	0.0836	100.229	0.000480324	0.149227	2.07578	0.00497538	0	0.468048	0.00193227	0.294161	0.00487181	0.000526279	0	0	0	0	0		3	0.614068	0.874294	0.125706	0.536876	0.337418	-2.77556e-17	0.125706	1	7
	AVERAGE	65.4386	0.106571	0.0973	22.5157	12.02	1.05384	0.228571	0.3108	0.368057	0.0869143	102.226	0.00275347	0.0216145	2.00435	0.00638295	0.00150901	0.487524	0.001913	0.464221	0.0070449	0.00269253	0	0	0	0	0			0.515433	0.980988	0.0182553	0.5035	0.477488	0.000757043	0.0182553
	STD ±	0.546151	0.19647	0.0435297	1.36784	2.16241	2.74109	0.0830877	0.289985	0.0917606	0.00731356	0.970383	0.00506976	0.0562724	0.0323971	0.00592009	0.00228464	0.0232332	0.000160411	0.0768891	0.0016954	0.00119784	0	0	0	0	0			0.0476491	0.0470567	0.0473817	0.0239804	0.0647621	0.00114592	0.0473817
CM20-2	matrix Spi	61.72	0.0602	0.2133	29.4	8.33	0.1821	0.1722	0.1648	2.71	0.1165	103.069	0.00160684	0.00365575	1.94147	0.00347758	0.0445263	0.611657	0.00263354	0.33147	0.0534019	0.00609941	0	0	0	0	0		3	0.648541	0.973994	0.00366802	0.623825	0.350169	0.0223379	0.00366802	1	8
CM20-2	matrix Spi	59.5	0.0071	0.0328	33.9	6.52	0.0307	0.032	0.1213	2.57	0.4928	103.207	0.000192475	0.00062596	1.90092	0.00259969	0.0948452	0.673611	0.0113143	0.263505	0.0514354	0.000952603	0	0	0	0	0		3	0.718813	0.95188	0.000626896	0.670869	0.281011	0.0474935	0.000626896	1	10
CM20-2	matrix Spi	59.87	0.0193	0.0789	33.24	5.56	0.0181	0.0398	0.1834	3.59	0.5063	103.106	0.000526449	0.000371338	1.92459	0.00395497	0.0696607	0.688503	0.0116962	0.226099	0.0722945	0.00230567	0	0	0	0	0		3	0.75279	0.96471	0.00037227	0.717592	0.247118	0.0349178	0.00037227	1	13
CM20-2	matrix Spi	60.37	0.0424	0.0776	33.33	7.11	0.0089	0.0321	0.0355	1.52	0.5485	103.075	0.00114221	0.000180328	1.9166	0.000756056	0.0799972	0.670794	0.012514	0.285545	0.0302299	0.00223957	0	0	0	0	0		3	0.701418	0.95976	0.000180602	0.661232	0.298528	0.0400595	0.000180602	1	16
CM20-2	AVERAGE	60.365	0.03225	0.10065	32.4675	6.88	0.05995	0.069025	0.12625	2.5975	0.416025	103.114	0.000866993	0.00120834	1.92089	0.00269707	0.0722573	0.661141	0.0095395	0.276655	0.0518404	0.00289931	0	0	0	0	0			0.705391	0.962586	0.00121195	0.668379	0.294207	0.0362022	0.00121195
CM20-2	STD ±	0.971133	0.0236956	0.0780983	2.06577	1.15865	0.0819221	0.0688803	0.0658592	0.848425	0.201088	0.0637402	0.000630887	0.00164178	0.0168772	0.0014105	0.0211807	0.0338918	0.00463109	0.0440175	0.0172045	0.00222246	0	0	0	0	0			0.0434912	0.00926048	0.00164756	0.0385758	0.0429805	0.0105868	0.00164756
CM20-2	matrix Mt	0.106	0.0253	0.1057	94.01	0.0052	0.0883	0	0.0154	0.056	0.0258	94.4378	0.000960481	0.00252128	0.00474247	0.000462204	1.98783	0.996489	0.00082952	0.000294304	0.00156953	0.00429898	0	0	0	0	0		3	0.999705	0.00237406	0.00252429	0.00207955	0.000294509	0.995102	0.00252429	1	9
CM20-2	matrix Mt	0.2234	0.0496	0.0356	94.53	0	0.1191	0.0298	0.0083	0	0.0209	95.0168	0.00187147	0.00337991	0.00993379	0.000247585	1.97932	1.00314	0.000667862	0	0	0.00143904	0	0	0	0	0		3	1	0.00497683	0.00338667	0.00497683	0	0.991637	0.00338667	1	11
CM20-2	matrix Mt	0.5133	0.0152	0.0738	94.1	0	0.1441	0.046	0.0438	0.0093	0.0453	94.9909	0.000573062	0.00408614	0.0228065	0.0013055	1.96657	0.999973	0.00144642	0	0.000258853	0.00298082	0	0	0	0	0		3	1	0.0114173	0.00409116	0.0114173	0	0.984492	0.00409116	1	12
CM20-2	matrix Mt	0.3857	0.0108	0.1878	92.93	0.0254	0.2042	0	0.1183	0.0367	0.0522	93.9511	0.000411535	0.00585235	0.0173206	0.00356379	1.96659	0.994437	0.00168458	0.00144292	0.00103243	0.00766656	0	0	0	0	0		3	0.998551	0.00867933	0.00586522	0.00723895	0.00144039	0.985455	0.00586522	1	14
CM20-2	AVERAGE	0.3071	0.025225	0.100725	93.8925	0.00765	0.138925	0.01895	0.04645	0.0255	0.03605	94.5991	0.000954138	0.00395992	0.0137008	0.00139477	1.97508	0.998511	0.0011571	0.000434306	0.000715203	0.00409635	0	0	0	0	0			0.999564	0.00686187	0.00396683	0.00642815	0.000433724	0.989171	0.00396683
CM20-2	STD ±	0.179019	0.0173467	0.064738	0.680606	0.0120846	0.0491377	0.0228592	0.0502957	0.025615	0.0150662	0.507905	0.000653498	0.00141461	0.00796784	0.00151639	0.0104099	0.00384222	0.000486006	0.000686572	0.000718859	0.00265161	0	0	0	0	0			0.00068943	0.00398951	0.00141855	0.00393976	0.000685319	0.0050647	0.00141855

## Sheet: S2.9 apatite
Sample	Comment	Na2O	F	CaO	Cl	MgO	SiO2	MnO	P2O5	SO3	FeO	Total	No.
CM20-8	matrix	0.1026	1.86	55.53	0.6149	0	0	0.0334	42.16	0.141	0.0116	100.453	17
CM20-8	matrix	0.0082	1.61	55.82	0.6292	0.0058	0.0536	0.0022	41.73	0.0579	0.0807	99.9977	18
CM20-8	matrix	0.0074	1.78	56.28	0.5867	0	0.0397	0	42.79	0.0644	0	101.548	19
CM20-8	matrix	0.0386	1.71	56.1	0.7031	0	0.0763	0	42.62	0.0242	0	101.272	20
CM20-8	matrix	0.0343	1.76	56.2	0.7114	0.0173	0.0468	0	42.91	0.0812	0.0116	101.772	21
CM20-8	matrix	0.0327	1.89	55.82	0.6993	0	0.1478	0.0376	42.54	0.0758	0.0308	101.274	22
CM20-8	AVERAGE	0.0373	1.76833	55.9583	0.657433	0.00385	0.0607	0.0122	42.4583	0.0740833	0.02245	101.053
CM20-8	STD ±	0.034747	0.101866	0.284142	0.0535912	0.00698563	0.0493941	0.018117	0.43961	0.0384069	0.0306797	0.68305

## Sheet: S2.10 kyanite
Sample	Comment	Na2O	SiO2	CaO	K2O	Al2O3	MgO	MnO	FeO	F	TiO2	P2O5	Total	No.
MOL21-2	matrix	b.d.l.	36.89	b.d.l.	b.d.l.	61.71	b.d.l.	b.d.l.	0.862	b.d.l.	b.d.l.	0.0675	99.5788	106
MOL21-2	matrix	b.d.l.	36.92	b.d.l.	b.d.l.	61.47	b.d.l.	b.d.l.	0.869	b.d.l.	b.d.l.	0.0376	99.3859	107
MOL21-2	matrix	b.d.l.	37.18	b.d.l.	b.d.l.	63.54	b.d.l.	b.d.l.	0.6336	b.d.l.	b.d.l.	0.0414	101.406	108
MOL21-2	matrix	b.d.l.	36.83	b.d.l.	b.d.l.	63.76	b.d.l.	b.d.l.	0.6558	b.d.l.	b.d.l.	0.008	101.302	109
MOL21-2	AVERAGE	b.d.l.	36.955	b.d.l.	b.d.l.	62.62	b.d.l.	b.d.l.	0.7551	b.d.l.	b.d.l.	0.038625	100.418
MOL21-2	STD ±	b.d.l.	0.154596	b.d.l.	b.d.l.	1.19675	b.d.l.	b.d.l.	0.127833	b.d.l.	b.d.l.	0.0243612	1.08449

[truncated: 4 more sheets: S2.11 carbonate, S.12 ilmenite, S2.13 MOL20_1_Grt_Cpx_thermo, S2.14 Garnet_profiles]
