# Supplementary material for: A rapid transition from subduction to Barrovian metamorphism: geochronology of mafic–ultramafic relicts of oceanic crust in the Central Alps, Switzerland
Source: Swiss J Geosci. 2024 Aug 30;117(1):15. doi: 10.1186/s00015-024-00462-7 (PMC11364590; doi:10.1186/s00015-024-00462-7)
Supplement: Supplementary file 3 — Supplementary Material 3. [file 15_2024_462_MOESM3_ESM.xlsx]

## Sheet: PlotDat3
Source sheet	MOL20-1 Zr	209.644	0.068	80	0.047613	321.821	0.0464299	90.0077	0.5	228.47	0.068	237.018	0.178	222.985	0.074	223.502	0.066	132.918	0.353	185.495	0.2
Plot name	Concordia3	208.333	0.178	80	0.047613	257.357	0.0465267	224.107	0	228.108	0.0732528	236.467	0.199011	222.513	0.0861771	223.081	0.074118	132.679	0.367087	184.928	0.24059
Plot Type	1	198.413	0.074	81.9648	0.0475747	214.381	0.0466238			227.037	0.0783038	234.834	0.219215	221.115	0.0978862	221.836	0.0819241	131.971	0.380633	183.25	0.279621
1st free col	23	201.613	0.066	84.028	0.0475365	183.684	0.0467212			225.297	0.0829588	232.184	0.237835	218.844	0.108677	219.813	0.0891182	130.822	0.393117	180.525	0.315591
Sigma Level	2	120.482	0.353	86.197	0.0474984	160.661	0.0468189			222.956	0.087039	228.616	0.254156	215.788	0.118136	217.091	0.0954239	129.275	0.404059	176.858	0.34712
Absolute Errs	TRUE	156.006	0.2	88.4803	0.0474603	142.754	0.0469169			220.103	0.0903875	224.27	0.26755	212.064	0.125898	213.774	0.100599	127.391	0.413039	172.389	0.372994
Symbol Type	1	IsoLine	IsoLine	90.8872	0.0474222	128.429	0.0470152			216.848	0.0928757	219.31	0.277503	207.816	0.131666	209.989	0.104444	125.241	0.419712	167.291	0.392221
Inverse Plot	TRUE			93.4278	0.0473842	116.708	0.0471138			213.316	0.0944079	213.929	0.283631	203.207	0.135218	205.883	0.106812	122.908	0.423821	161.759	0.404061
Color Plot	TRUE			96.1138	0.0473462	106.941	0.0472127			209.644	0.0949252	208.333	0.285701	198.413	0.136418	201.613	0.107612	120.482	0.425209	156.006	0.408058
3D plot	FALSE			98.9579	0.0473083	98.6764	0.0473119			205.971	0.0944079	202.737	0.283631	193.619	0.135218	197.343	0.106812	118.056	0.423821	150.253	0.404061
Linear	FALSE			101.975	0.0472704	91.5925	0.0474114			202.439	0.0928757	197.356	0.277503	189.009	0.131666	193.236	0.104444	115.723	0.419712	144.721	0.392221
Data Range	F4:I9			105.18	0.0472325	85.4532	0.0475112			199.184	0.0903875	192.397	0.26755	184.761	0.125898	189.452	0.100599	113.573	0.413039	139.623	0.372994
Filled Symbols	TRUE			108.592	0.0471947	80.0812	0.0476113			196.331	0.087039	188.05	0.254156	181.037	0.118136	186.135	0.0954239	111.688	0.404059	135.155	0.34712
ConcAge	FALSE			112.232	0.047157	IsoLine	IsoLine			193.99	0.0829588	184.483	0.237835	177.982	0.108677	183.413	0.0891182	110.142	0.393117	131.487	0.315591
ConcSwap	FALSE			116.124	0.0471193					192.25	0.0783038	181.832	0.219215	175.711	0.0978862	181.39	0.0819241	108.993	0.380633	128.762	0.279621
1st Symbol-row	1			120.293	0.0470816					191.179	0.0732528	180.2	0.199011	174.313	0.0861771	180.144	0.074118	108.285	0.367087	127.084	0.24059
				124.772	0.047044					190.817	0.068	179.649	0.178	173.84	0.074	179.724	0.066	108.046	0.353	126.518	0.2
				129.596	0.0470064					191.179	0.0627472	180.2	0.156989	174.313	0.0618229	180.144	0.057882	108.285	0.338913	127.084	0.15941
				134.806	0.0469688					192.25	0.0576962	181.832	0.136785	175.711	0.0501138	181.39	0.0500759	108.993	0.325367	128.762	0.120379
				140.451	0.0469314					193.99	0.0530412	184.483	0.118165	177.982	0.0393227	183.413	0.0428818	110.142	0.312883	131.487	0.0844089
				146.588	0.0468939					196.331	0.048961	188.05	0.101844	181.037	0.0298641	186.135	0.0365761	111.688	0.301941	135.155	0.0528804
				153.283	0.0468565					199.184	0.0456125	192.397	0.08845	184.761	0.0221017	189.452	0.0314011	113.573	0.292961	139.623	0.0270057
				160.617	0.0468191					202.439	0.0431243	197.356	0.0784974	189.009	0.0163337	193.236	0.0275558	115.723	0.286288	144.721	0.00777903
				168.685	0.0467818					205.971	0.0415921	202.737	0.0723686	193.619	0.0127818	197.343	0.0251879	118.056	0.282179	150.253	-0.0040607
				177.604	0.0467445					209.644	0.0410748	208.333	0.0702991	198.413	0.0115825	201.613	0.0243883	120.482	0.280791	156.006	-0.00805848
				187.515	0.0467073					213.316	0.0415921	213.929	0.0723686	203.207	0.0127818	205.883	0.0251879	122.908	0.282179	161.759	-0.0040607
				198.595	0.0466701					216.848	0.0431243	219.31	0.0784974	207.816	0.0163337	209.989	0.0275558	125.241	0.286288	167.291	0.00777903
				211.062	0.0466329					220.103	0.0456125	224.27	0.08845	212.064	0.0221017	213.774	0.0314011	127.391	0.292961	172.389	0.0270057
				225.195	0.0465958					222.956	0.048961	228.616	0.101844	215.788	0.0298641	217.091	0.0365761	129.275	0.301941	176.858	0.0528804
				241.352	0.0465588					225.297	0.0530412	232.184	0.118165	218.844	0.0393227	219.813	0.0428818	130.822	0.312883	180.525	0.0844089
				260	0.0465218					227.037	0.0576962	234.834	0.136785	221.115	0.0501138	221.836	0.0500759	131.971	0.325367	183.25	0.120379
				260	0.0465218					228.108	0.0627472	236.467	0.156989	222.513	0.0618229	223.081	0.057882	132.679	0.338913	184.928	0.15941
				IsoLine	IsoLine					228.47	0.068	237.018	0.178	222.985	0.074	223.502	0.066	132.918	0.353	185.495	0.2
										ErrEll	ErrEll	ErrEll	ErrEll	ErrEll	ErrEll	ErrEll	ErrEll	ErrEll	ErrEll	ErrEll	ErrEll

## Sheet: S3.1 MOL20-1 Zr
Retrogressed clinozoisite eclogite MOL20-1
					Used for Tera-Wasserburg diagram
Spot name	Pbc %	U µg/g	Th µg/g	Th/U	Total 238U/206Pb	±2 sigma	Total 207Pb/206Pb	±2 sigma	206Pb/238U	±2 sigma	206Pb/238U Age	±2 sigma	CC domain
MOL20-1-50	2.69996	20.617	b.d.l.	-	209.644	15.3827	0.068	0.022	0.00477	0.00035	29.6	2.3	fire tree zoning
MOL20-1-46	16.6434	7.6788	b.d.l.	-	208.333	23.4375	0.178	0.088	0.0048	0.00054	30.7	4.3	fire tree zoning
MOL20-1-34	3.46051	9.67739	0.0877863	0.00907128	198.413	20.0775	0.074	0.051	0.00504	0.00051	31.2	3.7	bright, rim
MOL20-1-13	2.44644	12.3772	b.d.l.	-	201.613	17.885	0.066	0.034	0.00496	0.00044	31.6	3.1	dark, patchy
MOL20-1-43	38.8262	11.3464	0.167939	0.0148011	120.482	10.1611	0.353	0.059	0.0083	0.0007	34.2	4.2	birght, patchy
MOL20-1-21	19.4321	5.64514	b.d.l.	-	156.006	24.0946	0.2	0.17	0.00641	0.00099	39.6	5.5	dark, patchy

## Sheet: PlotDat4
Source sheet	MOL21-2 Zr	209.644	0.062	100	0.0472949	321.821	0.0464299	101.336	0.45	231.16	0.062	225.97	0.051	222.029	0.157	232.137	0.093	236.563	0.071	204.897	0.19	217.227	0.054	235.529	0.156	232.117	0.118	216.759	0.047	218.368	0.072	222.918	0.083	236.466	0.092	228.883	0.121	248.926	0.06	210.013	0.0468	212.441	0.145	226.476	0.19	257.024	0.12	164.237	0.281
Plot name	Concordia4	205.761	0.051	100	0.0472949	257.357	0.0465267	219.595	0	230.746	0.0694017	225.581	0.0579242	221.59	0.171565	231.606	0.107803	236.063	0.0824608	204.466	0.205281	216.85	0.0625956	234.893	0.175579	231.578	0.137579	216.297	0.0548793	217.811	0.0906237	222.409	0.0970872	235.917	0.112056	228.328	0.141295	248.257	0.0862642	209.576	0.0575445	211.911	0.162669	225.855	0.213877	256.308	0.146264	163.883	0.299146
Plot Type	1	199.203	0.157	102.274	0.0472667	214.381	0.0466238			229.522	0.076519	224.431	0.0645823	220.292	0.18557	230.034	0.122038	234.581	0.0934811	203.19	0.219975	215.735	0.0708608	233.009	0.194405	229.983	0.156405	214.926	0.0624558	216.163	0.108532	220.904	0.110633	234.291	0.131342	226.685	0.16081	246.277	0.111519	208.282	0.067876	210.341	0.179658	224.017	0.236836	254.189	0.171519	162.832	0.316595
1st free col	57	204.499	0.093	104.654	0.0472386	183.684	0.0467212			227.533	0.0830784	222.564	0.0707185	218.182	0.198477	227.479	0.135157	232.175	0.103637	201.119	0.233517	213.924	0.0784781	229.951	0.211756	227.392	0.173756	212.701	0.0694383	213.485	0.125036	218.459	0.123117	231.651	0.149116	224.016	0.178796	243.062	0.134794	206.18	0.0773976	207.79	0.195316	221.032	0.257995	250.747	0.194794	161.126	0.332676
Sigma Level	2	210.526	0.071	107.146	0.0472105	160.661	0.0468189			224.858	0.0888277	220.051	0.0760969	215.343	0.20979	224.042	0.146655	228.937	0.11254	198.332	0.245386	211.487	0.0851547	225.834	0.226964	223.906	0.188964	209.706	0.0755585	209.882	0.139502	215.169	0.134059	228.099	0.164694	220.424	0.19456	238.735	0.155195	203.351	0.0857434	204.358	0.20904	217.015	0.276541	246.116	0.215195	158.829	0.346771
Absolute Errs	TRUE	182.482	0.19	109.759	0.0471824	142.754	0.0469169			221.597	0.093546	216.988	0.0805108	211.885	0.219074	219.854	0.156092	224.992	0.119845	194.935	0.255127	208.517	0.0906341	220.818	0.239444	219.657	0.201444	206.057	0.0805812	205.491	0.151374	211.161	0.143039	223.77	0.17748	216.047	0.207497	233.463	0.171937	199.904	0.0925926	200.176	0.220303	212.12	0.291761	240.472	0.231937	156.031	0.358339
Symbol Type	1	197.628	0.054	112.502	0.0471543	128.429	0.0470152			217.877	0.0970521	213.495	0.0837906	207.938	0.225973	215.076	0.163104	220.49	0.125274	191.06	0.262366	205.128	0.0947056	215.096	0.248718	214.81	0.210718	201.894	0.0843135	200.482	0.160196	206.587	0.149712	218.832	0.18698	211.053	0.21711	227.448	0.184378	195.971	0.097682	195.404	0.228673	206.536	0.303071	234.033	0.244378	152.839	0.366934
Inverse Plot	TRUE	202.429	0.156	115.386	0.0471262	116.708	0.0471138			213.841	0.0992111	209.704	0.0858104	203.656	0.230222	209.891	0.167422	215.606	0.128617	186.855	0.266823	201.452	0.0972129	208.887	0.254429	209.551	0.216429	197.376	0.0866118	195.047	0.165628	201.625	0.153821	213.473	0.19283	205.635	0.22303	220.921	0.192039	191.704	0.100816	190.227	0.233826	200.476	0.310036	227.046	0.252039	149.375	0.372227
Color Plot	TRUE	204.082	0.118	118.42	0.0470982	106.941	0.0472127			209.644	0.0999401	205.761	0.0864923	199.203	0.231656	204.499	0.16888	210.526	0.129746	182.482	0.268328	197.628	0.0980594	202.429	0.256358	204.082	0.218358	192.678	0.0873878	189.394	0.167462	196.464	0.155209	207.9	0.194805	200	0.225029	214.133	0.194626	187.266	0.101874	184.843	0.235567	194.175	0.312387	219.78	0.254626	145.773	0.374014
3D plot	FALSE	192.678	0.047	121.618	0.0470702	IsoLine	IsoLine			205.446	0.0992111	201.819	0.0858104	194.75	0.230222	199.107	0.167422	205.447	0.128617	178.109	0.266823	193.805	0.0972129	195.972	0.254429	198.612	0.216429	187.98	0.0866118	183.741	0.165628	191.303	0.153821	202.327	0.19283	194.365	0.22303	207.345	0.192039	182.828	0.100816	179.459	0.233826	187.873	0.310036	212.514	0.252039	142.17	0.372227
Linear	FALSE	189.394	0.072	124.992	0.0470422					201.41	0.0970521	198.028	0.0837906	190.468	0.225973	193.922	0.163104	200.562	0.125274	173.904	0.262366	190.128	0.0947056	189.762	0.248718	193.353	0.210718	183.463	0.0843135	178.306	0.160196	186.34	0.149712	196.969	0.18698	188.947	0.21711	200.818	0.184378	178.561	0.097682	174.281	0.228673	181.814	0.303071	205.528	0.244378	138.706	0.366934
Data Range	F4:I26	196.464	0.083	128.558	0.0470142					197.69	0.093546	194.534	0.0805108	186.522	0.219074	189.144	0.156092	196.061	0.119845	170.029	0.255127	186.74	0.0906341	184.04	0.239444	188.506	0.201444	179.299	0.0805812	173.297	0.151374	181.767	0.143039	192.03	0.17748	183.953	0.207497	194.803	0.171937	174.628	0.0925926	169.51	0.220303	176.229	0.291761	199.089	0.231937	135.514	0.358339
Filled Symbols	TRUE	207.9	0.092	132.332	0.0469863					194.43	0.0888277	191.472	0.0760969	183.063	0.20979	184.956	0.146655	192.115	0.11254	166.632	0.245386	183.77	0.0851547	179.024	0.226964	184.258	0.188964	175.65	0.0755585	168.906	0.139502	177.758	0.134059	187.701	0.164694	179.576	0.19456	189.53	0.155195	171.181	0.0857434	165.328	0.20904	171.334	0.276541	193.445	0.215195	132.716	0.346771
ConcAge	FALSE	200	0.121	136.334	0.0469584					191.754	0.0830784	188.959	0.0707185	180.224	0.198477	181.519	0.135157	188.877	0.103637	163.844	0.233517	181.333	0.0784781	174.908	0.211756	180.771	0.173756	172.655	0.0694383	165.303	0.125036	174.468	0.123117	184.149	0.149116	175.984	0.178796	185.203	0.134794	168.352	0.0773976	161.896	0.195316	167.317	0.257995	188.813	0.194794	130.42	0.332676
ConcSwap	FALSE	214.133	0.06	140.585	0.0469305					189.765	0.076519	187.091	0.0645823	178.115	0.18557	178.964	0.122038	186.471	0.0934811	161.773	0.219975	179.522	0.0708608	171.849	0.194405	178.18	0.156405	170.43	0.0624558	162.625	0.108532	172.023	0.110633	181.509	0.131342	173.315	0.16081	181.988	0.111519	166.25	0.067876	159.345	0.179658	164.332	0.236836	185.371	0.171519	128.713	0.316595
1st Symbol-row	1	187.266	0.0468	145.108	0.0469026					188.541	0.0694017	185.941	0.0579242	176.816	0.171565	177.392	0.107803	184.99	0.0824608	160.497	0.205281	178.407	0.0625956	169.965	0.175579	176.585	0.137579	169.06	0.0548793	160.976	0.0906237	170.518	0.0970872	179.884	0.112056	171.672	0.141295	180.008	0.0862642	164.956	0.0575445	157.775	0.162669	162.494	0.213877	183.252	0.146264	127.663	0.299146
		184.843	0.145	149.931	0.0468748					188.128	0.062	185.553	0.051	176.377	0.157	176.861	0.093	184.489	0.071	160.067	0.19	178.03	0.054	169.329	0.156	176.046	0.118	168.597	0.047	160.42	0.072	170.01	0.083	179.335	0.092	171.117	0.121	179.34	0.06	164.519	0.0468	157.244	0.145	161.873	0.19	182.536	0.12	127.308	0.281
		194.175	0.19	155.084	0.046847					188.541	0.0545983	185.941	0.0440758	176.816	0.142435	177.392	0.0781965	184.99	0.0595392	160.497	0.174719	178.407	0.0454044	169.965	0.136421	176.585	0.0984212	169.06	0.0391207	160.976	0.0533763	170.518	0.0689128	179.884	0.0719437	171.672	0.100705	180.008	0.0337358	164.956	0.0360555	157.775	0.127331	162.494	0.166123	183.252	0.0937358	127.663	0.262854
		219.78	0.12	160.603	0.0468192					189.765	0.047481	187.091	0.0374177	178.115	0.12843	178.964	0.0639619	186.471	0.0485189	161.773	0.160025	179.522	0.0371392	171.849	0.117595	178.18	0.0795948	170.43	0.0315442	162.625	0.0354682	172.023	0.055367	181.509	0.0526581	173.315	0.0811897	181.988	0.00848083	166.25	0.025724	159.345	0.110342	164.332	0.143164	185.371	0.0684808	128.713	0.245405
		145.773	0.281	166.527	0.0467914					191.754	0.0409216	188.959	0.0312815	180.224	0.115523	181.519	0.0508432	188.877	0.0383625	163.844	0.146483	181.333	0.0295219	174.908	0.100244	180.771	0.0622443	172.655	0.0245617	165.303	0.0189641	174.468	0.0428831	184.149	0.0348844	175.984	0.0632045	185.203	-0.0147942	168.352	0.0162024	161.896	0.0946839	167.317	0.122005	188.813	0.0452058	130.42	0.229324
		140.647	0.185	172.904	0.0467637					194.43	0.0351723	191.472	0.0259031	183.063	0.10421	184.956	0.0393446	192.115	0.0294604	166.632	0.134614	183.77	0.0228453	179.024	0.0850364	184.258	0.0470364	175.65	0.0184415	168.906	0.00449808	177.758	0.0319409	187.701	0.0193056	179.576	0.0474402	189.53	-0.035195	171.181	0.00785659	165.328	0.0809597	171.334	0.103459	193.445	0.024805	132.716	0.215229
		163.666	0.17	179.788	0.046736					197.69	0.030454	194.534	0.0214892	186.522	0.0949256	189.144	0.029908	196.061	0.0221545	170.029	0.124873	186.74	0.0173659	184.04	0.0725557	188.506	0.0345557	179.299	0.0134188	173.297	-0.00737386	181.767	0.0229608	192.03	0.00652046	183.953	0.0345028	194.803	-0.0519375	174.628	0.00100739	169.51	0.0696966	176.229	0.0882386	199.089	0.00806251	135.514	0.203661
		166.667	0.06	187.24	0.0467083					201.41	0.0269479	198.028	0.0182094	190.468	0.0880266	193.922	0.0228959	200.562	0.0167258	173.904	0.117634	190.128	0.0132944	189.762	0.0632816	193.353	0.0252816	183.463	0.00968652	178.306	-0.0161955	186.34	0.016288	196.969	-0.00297977	188.947	0.0248895	200.818	-0.0643783	178.561	-0.00408202	174.281	0.0613273	181.814	0.0769288	205.528	-0.00437828	138.706	0.195066
		IsoLine	IsoLine	195.336	0.0466806					205.446	0.0247889	201.819	0.0161896	194.75	0.0837782	199.107	0.0185779	205.447	0.0133829	178.109	0.113177	193.805	0.0107871	195.972	0.0575707	198.612	0.0195707	187.98	0.00738822	183.741	-0.0216278	191.303	0.0121789	202.327	-0.00882999	194.365	0.0189697	207.345	-0.0720393	182.828	-0.00721607	179.459	0.0561736	187.873	0.0699643	212.514	-0.0120393	142.17	0.189773
				204.16	0.0466529					209.644	0.0240599	205.761	0.0155077	199.203	0.0823437	204.499	0.0171198	210.526	0.0122541	182.482	0.111672	197.628	0.00994056	202.429	0.0556424	204.082	0.0176424	192.678	0.00661218	189.394	-0.0234621	196.464	0.0107915	207.9	-0.0108054	200	0.0169708	214.133	-0.0746261	187.266	-0.0082743	184.843	0.0544334	194.175	0.0676127	219.78	-0.0146261	145.773	0.187986
				213.818	0.0466253					213.841	0.0247889	209.704	0.0161896	203.656	0.0837782	209.891	0.0185779	215.606	0.0133829	186.855	0.113177	201.452	0.0107871	208.887	0.0575707	209.551	0.0195707	197.376	0.00738822	195.047	-0.0216278	201.625	0.0121789	213.473	-0.00882999	205.635	0.0189697	220.921	-0.0720393	191.704	-0.00721607	190.227	0.0561736	200.476	0.0699643	227.046	-0.0120393	149.375	0.189773
				224.432	0.0465977					217.877	0.0269479	213.495	0.0182094	207.938	0.0880266	215.076	0.0228959	220.49	0.0167258	191.06	0.117634	205.128	0.0132944	215.096	0.0632816	214.81	0.0252816	201.894	0.00968652	200.482	-0.0161955	206.587	0.016288	218.832	-0.00297977	211.053	0.0248895	227.448	-0.0643783	195.971	-0.00408202	195.404	0.0613273	206.536	0.0769288	234.033	-0.00437828	152.839	0.195066
				236.153	0.0465701					221.597	0.030454	216.988	0.0214892	211.885	0.0949256	219.854	0.029908	224.992	0.0221545	194.935	0.124873	208.517	0.0173659	220.818	0.0725557	219.657	0.0345557	206.057	0.0134188	205.491	-0.00737386	211.161	0.0229608	223.77	0.00652046	216.047	0.0345028	233.463	-0.0519375	199.904	0.00100739	200.176	0.0696966	212.12	0.0882386	240.472	0.00806251	156.031	0.203661
				249.161	0.0465426					224.858	0.0351723	220.051	0.0259031	215.343	0.10421	224.042	0.0393446	228.937	0.0294604	198.332	0.134614	211.487	0.0228453	225.834	0.0850364	223.906	0.0470364	209.706	0.0184415	209.882	0.00449808	215.169	0.0319409	228.099	0.0193056	220.424	0.0474402	238.735	-0.035195	203.351	0.00785659	204.358	0.0809597	217.015	0.103459	246.116	0.024805	158.829	0.215229
				263.684	0.0465151					227.533	0.0409216	222.564	0.0312815	218.182	0.115523	227.479	0.0508432	232.175	0.0383625	201.119	0.146483	213.924	0.0295219	229.951	0.100244	227.392	0.0622443	212.701	0.0245617	213.485	0.0189641	218.459	0.0428831	231.651	0.0348844	224.016	0.0632045	243.062	-0.0147942	206.18	0.0162024	207.79	0.0946839	221.032	0.122005	250.747	0.0452058	161.126	0.229324
				280	0.0464876					229.522	0.047481	224.431	0.0374177	220.292	0.12843	230.034	0.0639619	234.581	0.0485189	203.19	0.160025	215.735	0.0371392	233.009	0.117595	229.983	0.0795948	214.926	0.0315442	216.163	0.0354682	220.904	0.055367	234.291	0.0526581	226.685	0.0811897	246.277	0.00848083	208.282	0.025724	210.341	0.110342	224.017	0.143164	254.189	0.0684808	162.832	0.245405
				280	0.0464876					230.746	0.0545983	225.581	0.0440758	221.59	0.142435	231.606	0.0781965	236.063	0.0595392	204.466	0.174719	216.85	0.0454044	234.893	0.136421	231.578	0.0984212	216.297	0.0391207	217.811	0.0533763	222.409	0.0689128	235.917	0.0719437	228.328	0.100705	248.257	0.0337358	209.576	0.0360555	211.911	0.127331	225.855	0.166123	256.308	0.0937358	163.883	0.262854
				IsoLine	IsoLine					231.16	0.062	225.97	0.051	222.029	0.157	232.137	0.093	236.563	0.071	204.897	0.19	217.227	0.054	235.529	0.156	232.117	0.118	216.759	0.047	218.368	0.072	222.918	0.083	236.466	0.092	228.883	0.121	248.926	0.06	210.013	0.0468	212.441	0.145	226.476	0.19	257.024	0.12	164.237	0.281
										ErrEll	ErrEll	ErrEll	ErrEll	ErrEll	ErrEll	ErrEll	ErrEll	ErrEll	ErrEll	ErrEll	ErrEll	ErrEll	ErrEll	ErrEll	ErrEll	ErrEll	ErrEll	ErrEll	ErrEll	ErrEll	ErrEll	ErrEll	ErrEll	ErrEll	ErrEll	ErrEll	ErrEll	ErrEll	ErrEll	ErrEll	ErrEll	ErrEll	ErrEll	ErrEll	ErrEll	ErrEll	ErrEll	ErrEll	ErrEll
[truncated: 6 more columns]

## Sheet: S3.2 MOL21-2 Zr
Retrogressed clinozoisite-kyanite eclogite MOL21-2
					Used for Tera-Wasserburg diagram
Spot name	Pbc %	U µg/g	Th µg/g	Th/U	Total 238U/206Pb	±2 sigma	Total 207Pb/206Pb	±2 sigma	206Pb/238U	±2 sigma	206Pb/238U Age	±2 sigma	CC domain
MOL21-2 - 3	1.93941	9.63	0.0876	0.00909657	209.644	17.5802	0.062	0.031	0.00477	0.0004	30.6	2.6	dark, homogeneous
MOL21-2 - 24	0.545063	9.764	0.1065	0.0109074	205.761	16.5117	0.051	0.029	0.00486	0.00039	31.3	2.5	dark, homogeneous
MOL21-2 - 43	13.9815	7.059	0.0929	0.0131605	199.203	18.6505	0.157	0.061	0.00502	0.00047	32.3	3	patchy
MOL21-2 - 37	5.86893	6.73	b.d.l.	-	204.499	22.5827	0.093	0.062	0.00489	0.00054	31.4	3.5	dark, homogeneous
MOL21-2 - 16	3.08024	4.73	b.d.l.	-	210.526	21.2742	0.071	0.048	0.00475	0.00048	30.5	3.1	dark, homogeneous
MOL21-2 - 6	18.1645	4.49	b.d.l.	-	182.482	18.3148	0.19	0.064	0.00548	0.00055	35.2	3.5	bright, rim
MOL21-2 - 1	0.925339	6.55	0.0912	0.0139237	197.628	16.0134	0.054	0.036	0.00506	0.00041	32.5	2.6	dark, homogeneous
MOL21-2 - 25	13.8547	3.905	b.d.l.	-	202.429	27.0452	0.156	0.082	0.00494	0.00066	31.8	4.2	dark, homogeneous
MOL21-2 - 15	9.0379	3.457	0.0662	0.0191496	204.082	22.9071	0.118	0.082	0.0049	0.00055	31.5	3.5	dark, homogeneous
MOL21-2 - 35	0.0380276	7.38	b.d.l.	-	192.678	19.6762	0.047	0.033	0.00519	0.00053	33.3	3.4	dark, homogeneous
MOL21-2 - 38	3.207	4.015	b.d.l.	-	189.394	23.6742	0.072	0.078	0.00528	0.00066	33.9	4.3	dark, homogeneous
MOL21-2 - 4	4.60134	6.42	b.d.l.	-	196.464	21.6149	0.083	0.059	0.00509	0.00056	32.7	3.6	bright, patchy
MOL21-2 - 19	5.74217	3.3	b.d.l.	-	207.9	23.3401	0.092	0.084	0.00481	0.00054	30.9	3.5	dark, homogeneous
MOL21-2 - 41	9.41818	4.7	b.d.l.	-	200	23.6	0.121	0.085	0.005	0.00059	32.2	3.8	patchy
MOL21-2 - 42	1.68589	3.525	b.d.l.	-	214.133	28.4288	0.06	0.11	0.00467	0.00062	30	4	bright, patchy
MOL21-2 - 14	0.0126759	5.2	0.0999	0.0192115	187.266	18.5863	0.0468	0.045	0.00534	0.00062	34.3	3.4	dark, homogeneous
MOL21-2 - 26	12.4604	4.167	b.d.l.	-	184.843	22.5501	0.145	0.074	0.00541	0.00053	34.7	4.2	bright, rim
MOL21-2 - 36	18.1645	4.09	b.d.l.	-	194.175	26.3927	0.19	0.1	0.00515	0.0007	29.3	4	dark, homogeneous
MOL21-2 - 18	9.29142	2.607	0.109	0.0418105	219.78	30.4311	0.12	0.11	0.00455	0.00063	44.1	4.5	bright, rim
MOL21-2 - 27	29.6996	4.879	b.d.l.	-	145.773	15.0873	0.281	0.076	0.00686	0.00071	45.7	4.6	dark, homogeneous
MOL21-2 - 30	17.5307	4.517	b.d.l.	-	140.647	14.2427	0.185	0.055	0.00711	0.00072	34.5	5.4	dark, homogeneous
MOL21-2 - 33	15.6294	2.291	0.0734	0.0320384	163.666	23.0365	0.17	0.14	0.00611	0.00086	39.2	5.5	dark, homogeneous
MOL21-2 - 10	1.68589	2.017	b.d.l.	-	166.667	23.8889	0.06	0.11	0.006	0.00086	38.5	5.5	dark, homogeneous

## Sheet: PlotDat2
Source sheet	CM20-2 Zr	191.939	0.229	100	0.0472949	321.821	0.0464299	100	0.48199	212.228	0.229	240.09	0.18	222.563	0.112	205.986	0.381	239.397	0.05	211.319	0.113	219.751	0.081	255.365	0.24	196.591	0.21	209.963	0.11	247.586	0.16	233.531	0.16	254.735	0.15	227.181	0.08	208.166	0.23	200.663	0.17	201.926	0.14
Plot name	Concordia2	207.039	0.18	100	0.0472949	257.357	0.0465267	236.305	0	211.838	0.243087	239.455	0.202444	221.967	0.12943	205.484	0.40416	238.743	0.0762642	210.746	0.135444	219.182	0.103205	254.486	0.273427	196.076	0.238652	209.329	0.13316	246.679	0.195815	232.789	0.188652	253.86	0.183427	226.414	0.108652	207.423	0.280141	200.01	0.222528	201.314	0.175815
Plot Type	1	191.571	0.112	102.274	0.0472667	214.381	0.0466238			210.684	0.256633	237.574	0.224025	220.203	0.14619	203.997	0.426431	236.805	0.101519	209.048	0.157025	217.495	0.124557	251.885	0.30557	194.55	0.266203	207.453	0.155431	243.994	0.230253	230.593	0.216203	251.269	0.21557	224.143	0.136203	205.222	0.328355	198.075	0.273038	199.501	0.210253
1st free col	45	179.856	0.381	104.654	0.0472386	183.684	0.0467212			208.809	0.269117	234.52	0.243915	217.339	0.161636	201.582	0.446955	233.657	0.124794	206.292	0.176915	214.757	0.144235	247.659	0.335193	192.072	0.291594	204.406	0.175955	239.634	0.261992	227.026	0.241594	247.062	0.245193	220.454	0.161594	201.648	0.372789	194.934	0.319588	196.557	0.241992
Sigma Level	2	205.339	0.05	107.146	0.0472105	160.661	0.0468189			206.285	0.280059	230.41	0.261348	213.485	0.175175	198.332	0.464945	229.422	0.145195	202.582	0.194348	211.071	0.161483	241.973	0.361157	188.738	0.313849	200.305	0.193945	233.766	0.289811	222.226	0.263849	241.4	0.271157	215.49	0.183849	196.839	0.411736	190.706	0.36039	192.595	0.269811
Absolute Errs	TRUE	181.488	0.113	109.759	0.0471824	142.754	0.0469169			203.211	0.289039	225.401	0.275656	208.789	0.186286	194.373	0.479709	224.261	0.161937	198.061	0.208656	206.58	0.175638	235.045	0.382466	184.675	0.332114	195.309	0.208709	226.616	0.312642	216.376	0.282114	234.5	0.292466	209.442	0.202114	190.978	0.443699	185.554	0.393875	187.768	0.292642
Symbol Type	1	190.114	0.081	112.502	0.0471543	128.429	0.0470152			199.703	0.295712	219.687	0.286287	203.431	0.194542	189.855	0.490679	218.372	0.174378	192.904	0.219287	201.456	0.186156	227.14	0.3983	180.04	0.345685	189.609	0.219679	218.458	0.329607	209.703	0.295685	226.629	0.3083	202.541	0.215685	184.292	0.467449	179.677	0.418757	182.26	0.309607
Inverse Plot	TRUE	209.644	0.24	115.386	0.0471262	116.708	0.0471138			195.897	0.299821	213.487	0.292834	197.617	0.199626	184.954	0.497435	211.983	0.182039	187.308	0.225834	195.896	0.192633	218.563	0.40805	175.01	0.354043	183.424	0.226435	209.606	0.340054	202.462	0.304043	218.088	0.31805	195.053	0.224043	177.037	0.482075	173.299	0.434079	176.283	0.320054
Color Plot	TRUE	169.779	0.21	118.42	0.0470982	106.941	0.0472127			191.939	0.301209	207.039	0.295044	191.571	0.201343	179.856	0.499716	205.339	0.184626	181.488	0.228044	190.114	0.19482	209.644	0.411342	169.779	0.356865	176.991	0.228716	200.401	0.343581	194.932	0.306865	209.205	0.321342	187.266	0.226865	169.492	0.487013	166.667	0.439252	170.068	0.323581
3D plot	FALSE	176.991	0.11	121.618	0.0470702	IsoLine	IsoLine			187.98	0.299821	200.591	0.292834	185.525	0.199626	174.759	0.497435	198.694	0.182039	175.669	0.225834	184.332	0.192633	200.724	0.40805	164.549	0.354043	170.559	0.226435	191.195	0.340054	187.401	0.304043	200.323	0.31805	179.479	0.224043	161.946	0.482075	160.034	0.434079	163.853	0.320054
Linear	FALSE	200.401	0.16	124.992	0.0470422					184.174	0.295712	194.391	0.286287	179.711	0.194542	169.857	0.490679	192.305	0.174378	170.072	0.219287	178.772	0.186156	192.147	0.3983	159.519	0.345685	164.374	0.219679	182.344	0.329607	180.16	0.295685	191.781	0.3083	171.991	0.215685	154.691	0.467449	153.657	0.418757	157.876	0.309607
Data Range	F4:I20	194.932	0.16	128.558	0.0470142					180.666	0.289039	188.677	0.275656	174.353	0.186286	165.339	0.479709	186.417	0.161937	164.915	0.208656	173.648	0.175638	184.242	0.382466	154.884	0.332114	158.673	0.208709	174.186	0.312642	173.487	0.282114	183.91	0.292466	165.09	0.202114	148.005	0.443699	147.779	0.393875	152.368	0.292642
Filled Symbols	TRUE	209.205	0.15	132.332	0.0469863					177.592	0.280059	183.669	0.261348	169.656	0.175175	161.38	0.464945	181.256	0.145195	160.395	0.194348	169.157	0.161483	177.314	0.361157	150.821	0.313849	153.677	0.193945	167.036	0.289811	167.638	0.263849	177.01	0.271157	159.042	0.183849	142.144	0.411736	142.628	0.36039	147.541	0.269811
ConcAge	FALSE	187.266	0.08	136.334	0.0469584					175.068	0.269117	179.559	0.243915	165.802	0.161636	158.13	0.446955	177.02	0.124794	156.685	0.176915	165.471	0.144235	171.628	0.335193	147.486	0.291594	149.576	0.175955	161.168	0.261992	162.838	0.241594	171.348	0.245193	154.078	0.161594	137.335	0.372789	138.4	0.319588	143.579	0.241992
ConcSwap	FALSE	169.492	0.23	140.585	0.0469305					173.193	0.256633	176.504	0.224025	162.938	0.14619	155.716	0.426431	173.873	0.101519	153.928	0.157025	162.733	0.124557	167.403	0.30557	145.009	0.266203	146.53	0.155431	156.807	0.230253	159.271	0.216203	167.141	0.21557	150.389	0.136203	133.761	0.328355	135.258	0.273038	140.635	0.210253
1st Symbol-row	1	166.667	0.17	145.108	0.0469026					172.039	0.243087	174.624	0.202444	161.175	0.12943	154.229	0.40416	171.935	0.0762642	152.231	0.135444	161.046	0.103205	164.801	0.273427	143.483	0.238652	144.653	0.13316	154.122	0.195815	157.074	0.188652	164.55	0.183427	148.118	0.108652	131.56	0.280141	133.323	0.222528	138.822	0.175815
		170.068	0.14	149.931	0.0468748					171.649	0.229	173.988	0.18	160.579	0.112	153.727	0.381	171.281	0.05	151.657	0.113	160.477	0.081	163.922	0.24	142.968	0.21	144.02	0.11	153.216	0.16	156.332	0.16	163.675	0.15	147.351	0.08	130.817	0.23	132.67	0.17	138.21	0.14
		IsoLine	IsoLine	155.084	0.046847					172.039	0.214913	174.624	0.157556	161.175	0.0945701	154.229	0.35784	171.935	0.0237358	152.231	0.090556	161.046	0.0587948	164.801	0.206573	143.483	0.181348	144.653	0.0868397	154.122	0.124185	157.074	0.131348	164.55	0.116573	148.118	0.0513481	131.56	0.179859	133.323	0.117472	138.822	0.104185
				160.603	0.0468192					173.193	0.201367	176.504	0.135975	162.938	0.07781	155.716	0.335569	173.873	-0.00151917	153.928	0.0689745	162.733	0.0374429	167.403	0.17443	145.009	0.153797	146.53	0.0645695	156.807	0.0897466	159.271	0.103797	167.141	0.0844301	150.389	0.0237973	133.761	0.131645	135.258	0.0669617	140.635	0.0697466
				166.527	0.0467914					175.068	0.188883	179.559	0.116085	165.802	0.0623638	158.13	0.315045	177.02	-0.0247942	156.685	0.0490849	165.471	0.0177649	171.628	0.144807	147.486	0.128406	149.576	0.0440451	161.168	0.0580079	162.838	0.0784063	171.348	0.0548073	154.078	-0.00159372	137.335	0.087211	138.4	0.0204115	143.579	0.0380079
				172.904	0.0467637					177.592	0.177941	183.669	0.0986515	169.656	0.0488251	161.38	0.297055	181.256	-0.045195	160.395	0.0316515	169.157	0.000516945	177.314	0.118843	150.821	0.106151	153.677	0.0260553	167.036	0.0301886	167.638	0.0561509	177.01	0.0288427	159.042	-0.0238491	142.144	0.0482641	142.628	-0.02039	147.541	0.0101886
				179.788	0.046736					180.666	0.168961	188.677	0.0843443	174.353	0.0377142	165.339	0.282291	186.417	-0.0619375	164.915	0.0173443	173.648	-0.0136381	184.242	0.0975341	154.884	0.0878864	158.673	0.0112915	174.186	0.00735797	173.487	0.0378864	183.91	0.0075341	165.09	-0.0421136	148.005	0.0163012	147.779	-0.053875	152.368	-0.012642
				187.24	0.0467083					184.174	0.162288	194.391	0.0737131	179.711	0.0294581	169.857	0.271321	192.305	-0.0743783	170.072	0.00671311	178.772	-0.0241562	192.147	0.0817004	159.519	0.0743146	164.374	0.000320975	182.344	-0.00960674	180.16	0.0243146	191.781	-0.00829962	171.991	-0.0556854	154.691	-0.00744944	153.657	-0.0787566	157.876	-0.0296067
				195.336	0.0466806					187.98	0.158179	200.591	0.0671664	185.525	0.0243739	174.759	0.264565	198.694	-0.0820393	175.669	0.000166439	184.332	-0.0306332	200.724	0.07195	164.549	0.0659572	170.559	-0.00643463	191.195	-0.0200536	187.401	0.0159572	200.323	-0.01805	179.479	-0.0640428	161.946	-0.022075	160.034	-0.0940785	163.853	-0.0400536
				204.16	0.0466529					191.939	0.156791	207.039	0.0649559	191.571	0.0226572	179.856	0.262284	205.339	-0.0846261	181.488	-0.0020441	190.114	-0.0328202	209.644	0.0686577	169.779	0.0631352	176.991	-0.00871572	200.401	-0.023581	194.932	0.0131352	209.205	-0.0213423	187.266	-0.0668648	169.492	-0.0270134	166.667	-0.0992522	170.068	-0.043581
				213.818	0.0466253					195.897	0.158179	213.487	0.0671664	197.617	0.0243739	184.954	0.264565	211.983	-0.0820393	187.308	0.000166439	195.896	-0.0306332	218.563	0.07195	175.01	0.0659572	183.424	-0.00643463	209.606	-0.0200536	202.462	0.0159572	218.088	-0.01805	195.053	-0.0640428	177.037	-0.022075	173.299	-0.0940785	176.283	-0.0400536
				224.432	0.0465977					199.703	0.162288	219.687	0.0737131	203.431	0.0294581	189.855	0.271321	218.372	-0.0743783	192.904	0.00671311	201.456	-0.0241562	227.14	0.0817004	180.04	0.0743146	189.609	0.000320975	218.458	-0.00960674	209.703	0.0243146	226.629	-0.00829962	202.541	-0.0556854	184.292	-0.00744944	179.677	-0.0787566	182.26	-0.0296067
				236.153	0.0465701					203.211	0.168961	225.401	0.0843443	208.789	0.0377142	194.373	0.282291	224.261	-0.0619375	198.061	0.0173443	206.58	-0.0136381	235.045	0.0975341	184.675	0.0878864	195.309	0.0112915	226.616	0.00735797	216.376	0.0378864	234.5	0.0075341	209.442	-0.0421136	190.978	0.0163012	185.554	-0.053875	187.768	-0.012642
				249.161	0.0465426					206.285	0.177941	230.41	0.0986515	213.485	0.0488251	198.332	0.297055	229.422	-0.045195	202.582	0.0316515	211.071	0.000516945	241.973	0.118843	188.738	0.106151	200.305	0.0260553	233.766	0.0301886	222.226	0.0561509	241.4	0.0288427	215.49	-0.0238491	196.839	0.0482641	190.706	-0.02039	192.595	0.0101886
				263.684	0.0465151					208.809	0.188883	234.52	0.116085	217.339	0.0623638	201.582	0.315045	233.657	-0.0247942	206.292	0.0490849	214.757	0.0177649	247.659	0.144807	192.072	0.128406	204.406	0.0440451	239.634	0.0580079	227.026	0.0784063	247.062	0.0548073	220.454	-0.00159372	201.648	0.087211	194.934	0.0204115	196.557	0.0380079
				280	0.0464876					210.684	0.201367	237.574	0.135975	220.203	0.07781	203.997	0.335569	236.805	-0.00151917	209.048	0.0689745	217.495	0.0374429	251.885	0.17443	194.55	0.153797	207.453	0.0645695	243.994	0.0897466	230.593	0.103797	251.269	0.0844301	224.143	0.0237973	205.222	0.131645	198.075	0.0669617	199.501	0.0697466
				280	0.0464876					211.838	0.214913	239.455	0.157556	221.967	0.0945701	205.484	0.35784	238.743	0.0237358	210.746	0.090556	219.182	0.0587948	254.486	0.206573	196.076	0.181348	209.329	0.0868397	246.679	0.124185	232.789	0.131348	253.86	0.116573	226.414	0.0513481	207.423	0.179859	200.01	0.117472	201.314	0.104185
				IsoLine	IsoLine					212.228	0.229	240.09	0.18	222.563	0.112	205.986	0.381	239.397	0.05	211.319	0.113	219.751	0.081	255.365	0.24	196.591	0.21	209.963	0.11	247.586	0.16	233.531	0.16	254.735	0.15	227.181	0.08	208.166	0.23	200.663	0.17	201.926	0.14
										ErrEll	ErrEll	ErrEll	ErrEll	ErrEll	ErrEll	ErrEll	ErrEll	ErrEll	ErrEll	ErrEll	ErrEll	ErrEll	ErrEll	ErrEll	ErrEll	ErrEll	ErrEll	ErrEll	ErrEll	ErrEll	ErrEll	ErrEll	ErrEll	ErrEll	ErrEll	ErrEll	ErrEll	ErrEll	ErrEll	ErrEll	ErrEll	ErrEll	ErrEll

## Sheet: S3.3 CM20-2 Zr
Garnet amphibolite CM20-2
					Used for Tera-Wasserburg diagram
Spot name	Pbc %	U µg/g	Th µg/g	Th/U	Total 238U/206Pb	±2 sigma	Total 207Pb/206Pb	±2 sigma	206Pb/238U	±2 sigma	206Pb/238U Age	±2 sigma	CC domain
CM20_2 - 37	23.1081	1.632	b.d.l.	-	191.939	16.5782	0.229	0.059	0.00521	0.00045	33.5	2.9	bright, rim
CM20_2 - 3	16.8969	4.561	b.d.l.	-	207.039	27.0051	0.18	0.094	0.00483	0.00063	31	4	bright, patchy
CM20_2 - 13	8.27735	5.29	b.d.l.	-	191.571	25.3226	0.112	0.073	0.00522	0.00069	33.5	4.4	bright, patchy rim
CM20_2 - 14	42.3755	5.07	0.496	0.0978304	179.856	21.3498	0.381	0.097	0.00556	0.00066	35.7	4.2	dark, homgenous
CM20_2 - 24	0.418304	4.744	b.d.l.	-	205.339	27.8283	0.05	0.11	0.00487	0.00066	31.3	4.2	same as 23
CM20_2 - 16	8.40411	4.12	0.0616	0.0149515	181.488	24.3741	0.113	0.094	0.00551	0.00074	35.4	4.7	bright, patchy rim
CM20_2 - 9	4.34783	3.7	b.d.l.	-	190.114	24.2161	0.081	0.093	0.00526	0.00067	33.8	4.3	homogeneous center
CM20_2 - 32	24.5025	0.756	b.d.l.	-	209.644	37.3579	0.24	0.14	0.00477	0.00085	30.6	5.4	center cracks
CM20_2 - 36	20.6997	0.826	0.079	0.0956416	169.779	21.907	0.21	0.12	0.00589	0.00076	37.8	4.9	center, homogeneous
CM20_2 - 5	8.02383	3.29	b.d.l.	-	176.991	26.9402	0.11	0.097	0.00565	0.00086	36.2	5.5	rim, homogeneous
CM20_2 - 26	14.3618	2.562	0.1201	0.0468774	200.401	38.5541	0.16	0.15	0.00499	0.00096	32	6.2	patchy
CM20_2 - 28	14.3618	3.49	0.318	0.0911175	194.932	31.5387	0.16	0.12	0.00478	0.00085	32.9	5.3	weak oscillatory
CM20_2 - 27	13.0942	2.38	0.0857	0.0360084	209.205	37.2017	0.15	0.14	0.00478	0.00085	30.7	5.4	center, homogeneous
CM20_2 - 1	4.22107	2.992	b.d.l.	-	187.266	32.6137	0.08	0.12	0.00534	0.00093	35.3	6.3	center, homogeneous
CM20_2 - 15	23.2349	2.096	b.d.l.	-	169.492	31.6001	0.23	0.21	0.0059	0.0011	37.6	6.9	center, homogeneous
CM20_2 - 35	15.6294	0.431	b.d.l.	-	166.667	27.7778	0.17	0.22	0.006	0.001	38.7	6.7	center
CM20_2 - 33	11.8266	0.492	b.d.l.	-	170.068	26.0308	0.14	0.15	0.00588	0.0009	37.7	5.8	center cracks

## Sheet: PlotDat5
Source sheet	CM20-6_2 Zr	210.084	0.05	40	0.049238	321.821	0.0464299	55.4406	0.6	229.53	0.05	98.726	0.372	92.6762	0.438	175.327	0.06
Plot name	Concordia5	84.0336	0.372	40	0.049238	214.381	0.0466238	196.631	0	229.156	0.0562079	98.4437	0.384893	92.5101	0.447073	174.703	0.107753
Plot Type	1	84.0336	0.438	41.2147	0.0491406	160.661	0.0468189			228.05	0.0621773	97.6076	0.397291	92.0183	0.455798	172.856	0.153671
1st free col	19	142.857	0.06	42.5045	0.0490434	128.429	0.0470152			226.253	0.0676786	96.2499	0.408717	91.2196	0.463838	169.855	0.19599
Sigma Level	2	IsoLine	IsoLine	43.8767	0.0489466	106.941	0.0472127			223.834	0.0725006	94.4227	0.418732	90.1448	0.470886	165.817	0.233082
Absolute Errs	TRUE			45.3393	0.04885	91.5925	0.0474114			220.888	0.076458	92.1963	0.426951	88.8352	0.476669	160.897	0.263523
Symbol Type	1			46.9016	0.0487537	80.0812	0.0476113			217.526	0.0793985	89.6561	0.433058	87.341	0.480967	155.283	0.286142
Inverse Plot	TRUE			48.5742	0.0486576	71.128	0.0478125			213.878	0.0812093	86.9	0.436819	85.7197	0.483614	149.192	0.300071
Color Plot	TRUE			50.3691	0.0485618	63.9654	0.0480148			210.084	0.0818207	84.0336	0.438089	84.0336	0.484507	142.857	0.304775
3D plot	FALSE			52.3004	0.0484663	58.1052	0.0482184			206.29	0.0812093	81.1673	0.436819	82.3475	0.483614	136.523	0.300071
Linear	FALSE			54.3841	0.0483711	53.2217	0.0484233			202.642	0.0793985	78.4111	0.433058	80.7262	0.480967	130.431	0.286142
Data Range	F4:I7			56.639	0.0482761	49.0895	0.0486294			199.281	0.076458	75.871	0.426951	79.2321	0.476669	124.818	0.263523
Filled Symbols	TRUE			59.0871	0.0481814	45.5476	0.0488367			196.334	0.0725006	73.6445	0.418732	77.9224	0.470886	119.897	0.233082
ConcAge	FALSE			61.7545	0.048087	42.478	0.0490454			193.915	0.0676786	71.8174	0.408717	76.8476	0.463838	115.859	0.19599
ConcSwap	FALSE			64.6719	0.0479928	IsoLine	IsoLine			192.118	0.0621773	70.4596	0.397291	76.0489	0.455798	112.859	0.153671
1st Symbol-row	1			67.8761	0.0478989					191.012	0.0562079	69.6236	0.384893	75.5571	0.447073	111.011	0.107753
				71.4118	0.0478053					190.638	0.05	69.3413	0.372	75.391	0.438	110.387	0.06
				75.3331	0.0477119					191.012	0.0437921	69.6236	0.359107	75.5571	0.428927	111.011	0.0122468
				79.7067	0.0476188					192.118	0.0378227	70.4596	0.346709	76.0489	0.420202	112.859	-0.0336712
				84.6157	0.047526					193.915	0.0323214	71.8174	0.335283	76.8476	0.412162	115.859	-0.0759895
				90.1648	0.0474334					196.334	0.0274994	73.6445	0.325268	77.9224	0.405114	119.897	-0.113082
				96.4879	0.0473411					199.281	0.023542	75.871	0.317049	79.2321	0.399331	124.818	-0.143523
				103.759	0.047249					202.642	0.0206015	78.4111	0.310942	80.7262	0.395033	130.431	-0.166142
				112.209	0.0471572					206.29	0.0187907	81.1673	0.307181	82.3475	0.392386	136.523	-0.180071
				122.149	0.0470657					210.084	0.0181793	84.0336	0.305911	84.0336	0.391493	142.857	-0.184775
				134.013	0.0469744					213.878	0.0187907	86.9	0.307181	85.7197	0.392386	149.192	-0.180071
				148.417	0.0468833					217.526	0.0206015	89.6561	0.310942	87.341	0.395033	155.283	-0.166142
				166.276	0.0467926					220.888	0.023542	92.1963	0.317049	88.8352	0.399331	160.897	-0.143523
				189.003	0.046702					223.834	0.0274994	94.4227	0.325268	90.1448	0.405114	165.817	-0.113082
				218.901	0.0466118					226.253	0.0323214	96.2499	0.335283	91.2196	0.412162	169.855	-0.0759895
				260	0.0465218					228.05	0.0378227	97.6076	0.346709	92.0183	0.420202	172.856	-0.0336712
				260	0.0465218					229.156	0.0437921	98.4437	0.359107	92.5101	0.428927	174.703	0.0122468
				IsoLine	IsoLine					229.53	0.05	98.726	0.372	92.6762	0.438	175.327	0.06
										ErrEll	ErrEll	ErrEll	ErrEll	ErrEll	ErrEll	ErrEll	ErrEll

## Sheet: S3.4 CM20-6_2 Zr
Metarodingite CM20-6
					Used for Tera-Wasserburg diagram
Spot name	Pbc %	U µg/g	Th µg/g	Th/U	Total 238U/206Pb	±2 sigma	Total 207Pb/206Pb	±2 sigma	206Pb/238U	±2 sigma	206Pb/238U Age	±2 sigma	CC domain
CM20_6 - 1	0.418304	20.97	0.147	0.00701001	210.084	15.8887	0.05	0.026	0.00476	0.00036	30.6	2.3	homogenous
CM20_6 - 6	41.2346	92.3	2.277	0.0246696	84.0336	12.0048	0.372	0.054	0.0119	0.0017	76	11	homogenous
CM20_6 - 8	49.6007	89.7	6.7	0.0746934	84.0336	7.06165	0.438	0.038	0.0119	0.001	76.2	6.5	patchy
CM20_6 - 4	1.68589	5.47	b.d.l.	0.00828154	142.857	26.5306	0.06	0.2	0.007	0.0013	45	8	patchy

## Sheet: PlotDat6
Source sheet	CM20-12 Zr	193.798	0.09	100	0.0472949	321.821	0.0464299	100	0.479427	228.273	0.09	236.545	0.18	260.152	0.11	236.606	0.42	212.433	0.14	249.677	0.12
Plot name	Concordia6	196.078	0.18	100	0.0472949	257.357	0.0465267	234.605	0	227.611	0.116264	235.767	0.222978	259.075	0.148203	235.685	0.465366	211.664	0.182978	248.505	0.167753
Plot Type	1	204.082	0.11	102.274	0.0472667	214.381	0.0466238			225.649	0.141519	233.465	0.264304	255.884	0.184937	232.958	0.508988	209.387	0.224304	245.034	0.213671
1st free col	23	188.679	0.42	104.654	0.0472386	183.684	0.0467212			222.463	0.164794	229.725	0.302391	250.703	0.218792	228.529	0.54919	205.689	0.262391	239.397	0.25599
Sigma Level	2	172.414	0.14	107.146	0.0472105	160.661	0.0468189			218.176	0.185195	224.692	0.335774	243.73	0.248465	222.569	0.584428	200.712	0.295774	231.811	0.293082
Absolute Errs	TRUE	188.679	0.12	109.759	0.0471824	142.754	0.0469169			212.951	0.201937	218.56	0.36317	235.233	0.272818	215.306	0.613347	194.648	0.32317	222.568	0.323523
Symbol Type	1	IsoLine	IsoLine	112.502	0.0471543	128.429	0.0470152			206.991	0.214378	211.564	0.383528	225.539	0.290914	207.02	0.634835	187.729	0.343528	212.022	0.346142
Inverse Plot	TRUE			115.386	0.0471262	116.708	0.0471138			200.524	0.222039	203.973	0.396064	215.021	0.302057	198.029	0.648068	180.221	0.356064	200.579	0.360071
Color Plot	TRUE			118.42	0.0470982	106.941	0.0472127			193.798	0.224626	196.078	0.400297	204.082	0.30582	188.679	0.652536	172.414	0.360297	188.679	0.364775
3D plot	FALSE			121.618	0.0470702	IsoLine	IsoLine			187.073	0.222039	188.184	0.396064	193.143	0.302057	179.329	0.648068	164.606	0.356064	176.779	0.360071
Linear	FALSE			124.992	0.0470422					180.606	0.214378	180.593	0.383528	182.624	0.290914	170.338	0.634835	157.099	0.343528	165.336	0.346142
Data Range	F4:I9			128.558	0.0470142					174.645	0.201937	173.597	0.36317	172.93	0.272818	162.053	0.613347	150.18	0.32317	154.791	0.323523
Filled Symbols	TRUE			132.332	0.0469863					169.421	0.185195	167.464	0.335774	164.434	0.248465	154.79	0.584428	144.116	0.295774	145.547	0.293082
ConcAge	FALSE			136.334	0.0469584					165.134	0.164794	162.432	0.302391	157.46	0.218792	148.83	0.54919	139.139	0.262391	137.962	0.25599
ConcSwap	FALSE			140.585	0.0469305					161.948	0.141519	158.692	0.264304	152.279	0.184937	144.401	0.508988	135.44	0.224304	132.325	0.213671
1st Symbol-row	1			145.108	0.0469026					159.986	0.116264	156.39	0.222978	149.088	0.148203	141.673	0.465366	133.163	0.182978	128.854	0.167753
				149.931	0.0468748					159.324	0.09	155.612	0.18	148.011	0.11	140.753	0.42	132.394	0.14	127.682	0.12
				155.084	0.046847					159.986	0.0637358	156.39	0.137022	149.088	0.0717975	141.673	0.374634	133.163	0.0970221	128.854	0.0722468
				160.603	0.0468192					161.948	0.0384808	158.692	0.0956959	152.279	0.035063	144.401	0.331012	135.44	0.0556959	132.325	0.0263288
				166.527	0.0467914					165.134	0.0152058	162.432	0.0576094	157.46	0.00120838	148.83	0.29081	139.139	0.0176094	137.962	-0.0159895
				172.904	0.0467637					169.421	-0.00519501	167.464	0.0242263	164.434	-0.0284655	154.79	0.255572	144.116	-0.0157737	145.547	-0.0530818
				179.788	0.046736					174.645	-0.0219375	173.597	-0.00317044	172.93	-0.0528182	162.053	0.226653	150.18	-0.0431704	154.791	-0.0835227
				187.24	0.0467083					180.606	-0.0343783	180.593	-0.0235281	182.624	-0.0709139	170.338	0.205165	157.099	-0.0635281	165.336	-0.106142
				195.336	0.0466806					187.073	-0.0420393	188.184	-0.0360643	193.143	-0.0820571	179.329	0.191932	164.606	-0.0760643	176.779	-0.120071
				204.16	0.0466529					193.798	-0.0446261	196.078	-0.0402972	204.082	-0.0858197	188.679	0.187464	172.414	-0.0802972	188.679	-0.124775
				213.818	0.0466253					200.524	-0.0420393	203.973	-0.0360643	215.021	-0.0820571	198.029	0.191932	180.221	-0.0760643	200.579	-0.120071
				224.432	0.0465977					206.991	-0.0343783	211.564	-0.0235281	225.539	-0.0709139	207.02	0.205165	187.729	-0.0635281	212.022	-0.106142
				236.153	0.0465701					212.951	-0.0219375	218.56	-0.00317044	235.233	-0.0528182	215.306	0.226653	194.648	-0.0431704	222.568	-0.0835227
				249.161	0.0465426					218.176	-0.00519501	224.692	0.0242263	243.73	-0.0284655	222.569	0.255572	200.712	-0.0157737	231.811	-0.0530818
				263.684	0.0465151					222.463	0.0152058	229.725	0.0576094	250.703	0.00120838	228.529	0.29081	205.689	0.0176094	239.397	-0.0159895
				280	0.0464876					225.649	0.0384808	233.465	0.0956959	255.884	0.035063	232.958	0.331012	209.387	0.0556959	245.034	0.0263288
				280	0.0464876					227.611	0.0637358	235.767	0.137022	259.075	0.0717975	235.685	0.374634	211.664	0.0970221	248.505	0.0722468
				IsoLine	IsoLine					228.273	0.09	236.545	0.18	260.152	0.11	236.606	0.42	212.433	0.14	249.677	0.12
										ErrEll	ErrEll	ErrEll	ErrEll	ErrEll	ErrEll	ErrEll	ErrEll	ErrEll	ErrEll	ErrEll	ErrEll

## Sheet: S3.5 CM20-12 Zr
Metarodingite CM20-12
					Used for Tera-Wasserburg diagram
Spot name	Pbc %	U µg/g	Th µg/g	Th/U	Total 238U/206Pb	±2 sigma	Total 207Pb/206Pb	±2 sigma	206Pb/238U	±2 sigma	206Pb/238U Age	±2 sigma	CC domain
CM20_12 - 3	5.48866	5.36	b.d.l.	-	193.798	28.1684	0.09	0.11	0.00516	0.00075	33.2	4.8	center, homogenous
CM20_12 - 4	16.8969	4.49	0.0656	0.0146102	196.078	33.0642	0.18	0.18	0.0051	0.00086	32.7	5.5	patchy
CM20_12 - 2	8.02383	3.29	0.185	0.056231	204.082	45.8142	0.11	0.16	0.0049	0.0011	31.4	7	patchy
CM20_12 - 6	47.3191	2.634	b.d.l.	-	188.679	39.1598	0.42	0.19	0.0053	0.0011	33.8	6.7	patchy
CM20_12 - 1	11.8266	3.19	0.27	0.0846395	172.414	32.6992	0.14	0.18	0.0058	0.0011	37	7.3	patchy
CM20_12 - 5	9.29142	1.983	b.d.l.	-	188.679	49.8398	0.12	0.2	0.0053	0.0014	33.9	8.9	patchy

[truncated: 1 more sheets: S3.6 CM20-8 Zr]
