# Supplementary material for: A rapid transition from subduction to Barrovian metamorphism: geochronology of mafic–ultramafic relicts of oceanic crust in the Central Alps, Switzerland
Source: Swiss J Geosci. 2024 Aug 30;117(1):15. doi: 10.1186/s00015-024-00462-7 (PMC11364590; doi:10.1186/s00015-024-00462-7)
Supplement: Supplementary file 4 — Supplementary Material 4. [file 15_2024_462_MOESM4_ESM.xlsx]

## Sheet: PlotDat5
Source sheet	MOL21-2 Rt	336.7	0.188	50	0.0485809	805.302	0.0461987	50	0.713149	400.524	0.188	365.605	0.11	371.942	0.23	345.142	0.06	320.334	0.11	308.575	0.14	289.553	0.29	268.949	0.22	246.579	0.3	264.93	0.35	209.048	0.19
Plot name	Concordia5	301.205	0.11	50	0.0485809	402.401	0.0463526	341.197	0	399.298	0.211399	364.368	0.138652	370.301	0.280141	343.804	0.105366	319.372	0.143427	307.486	0.182978	288.576	0.335366	268.07	0.26059	245.844	0.352528	263.398	0.414467	208.13	0.256854
Plot Type	1	286.533	0.23	51.5949	0.0485004	268.101	0.0465073			395.666	0.233899	360.703	0.166203	365.441	0.328355	339.84	0.148988	316.523	0.17557	304.261	0.224304	285.68	0.378988	265.467	0.299621	243.668	0.403038	258.86	0.476456	205.413	0.32114
1st free col	33	275.482	0.06	53.2939	0.04842	200.951	0.0466627			389.768	0.254635	354.752	0.191594	357.548	0.372789	333.402	0.18919	311.897	0.205193	299.022	0.262391	280.977	0.41919	261.241	0.335591	240.134	0.449588	251.491	0.533586	200.999	0.380385
Sigma Level	2	270.27	0.11	55.1074	0.0483398	160.661	0.0468189			381.83	0.27281	346.743	0.213849	346.926	0.411736	324.739	0.224428	305.671	0.231157	291.972	0.295774	274.648	0.454428	255.553	0.36712	235.377	0.49039	241.573	0.58366	195.06	0.432315
Absolute Errs	TRUE	251.889	0.14	57.0474	0.0482597	133.801	0.0469759			372.159	0.287726	336.984	0.232114	333.984	0.443699	314.183	0.253347	298.084	0.252466	283.382	0.32317	266.936	0.483347	248.623	0.392994	229.582	0.523875	229.489	0.624756	187.823	0.474932
Symbol Type	1	238.663	0.29	59.1278	0.0481799	114.615	0.0471336			361.125	0.29881	325.85	0.245685	319.218	0.467449	302.14	0.274835	289.429	0.2683	273.582	0.343528	258.138	0.504835	240.716	0.412221	222.969	0.548757	215.702	0.655292	179.566	0.506599
Inverse Plot	TRUE	223.214	0.22	61.3642	0.0481003	100.226	0.0472921			349.152	0.305635	313.769	0.254043	303.195	0.482075	289.072	0.288068	280.037	0.27805	262.948	0.356064	248.592	0.518068	232.137	0.424061	215.795	0.564079	200.743	0.674096	170.607	0.5261
Color Plot	TRUE	208.333	0.3	63.7749	0.0480208	89.0345	0.0474513			336.7	0.30794	301.205	0.256865	286.533	0.487013	275.482	0.292536	270.27	0.281342	251.889	0.360297	238.663	0.522536	223.214	0.428058	208.333	0.569252	185.185	0.680446	161.29	0.532685
3D plot	FALSE	185.185	0.35	66.3811	0.0479416	80.0812	0.0476113			324.249	0.305635	288.641	0.254043	269.87	0.482075	261.892	0.288068	260.503	0.27805	240.83	0.356064	228.735	0.518068	214.292	0.424061	200.872	0.564079	169.628	0.674096	151.973	0.5261
Linear	FALSE	161.29	0.19	69.2076	0.0478625	72.7558	0.0477721			312.276	0.29881	276.56	0.245685	253.848	0.467449	248.824	0.274835	251.112	0.2683	230.196	0.343528	219.189	0.504835	205.713	0.412221	193.697	0.548757	154.668	0.655292	143.014	0.506599
Data Range	D4:G15	IsoLine	IsoLine	72.2836	0.0477837	66.6514	0.0479337			301.242	0.287726	265.426	0.232114	239.082	0.443699	236.781	0.253347	242.456	0.252466	220.396	0.32317	210.391	0.483347	197.806	0.392994	187.085	0.523875	140.881	0.624756	134.758	0.474932
Filled Symbols	TRUE			75.6436	0.047705	61.4861	0.0480961			291.57	0.27281	255.667	0.213849	226.14	0.411736	226.225	0.224428	234.87	0.231157	211.806	0.295774	202.679	0.454428	190.875	0.36712	181.289	0.49039	128.797	0.58366	127.52	0.432315
ConcAge	FALSE			79.3289	0.0476265	57.0587	0.0482593			283.633	0.254635	247.658	0.191594	215.518	0.372789	217.562	0.18919	228.644	0.205193	204.756	0.262391	196.35	0.41919	185.188	0.335591	176.533	0.449588	118.88	0.533586	121.581	0.380385
ConcSwap	FALSE			83.389	0.0475481	53.2217	0.0484233			277.735	0.233899	241.707	0.166203	207.625	0.328355	211.124	0.148988	224.018	0.17557	199.518	0.224304	191.647	0.378988	180.961	0.299621	172.999	0.403038	111.511	0.476456	117.168	0.32114
1st Symbol-row	1			87.8843	0.04747	IsoLine	IsoLine			274.103	0.211399	238.042	0.138652	202.765	0.280141	207.16	0.105366	221.169	0.143427	196.292	0.182978	188.751	0.335366	178.359	0.26059	170.822	0.352528	106.973	0.414467	114.45	0.256854
				92.8887	0.0473921					272.877	0.188	236.804	0.11	201.124	0.23	205.822	0.06	220.207	0.11	195.203	0.14	187.774	0.29	177.48	0.22	170.087	0.3	105.44	0.35	113.533	0.19
				98.4938	0.0473143					274.103	0.164601	238.042	0.0813481	202.765	0.179859	207.16	0.0146345	221.169	0.0765728	196.292	0.0970221	188.751	0.244634	178.359	0.17941	170.822	0.247472	106.973	0.285533	114.45	0.123146
				104.815	0.0472367					277.735	0.142101	241.707	0.0537973	207.625	0.131645	211.124	-0.0289877	224.018	0.0444301	199.518	0.0556959	191.647	0.201012	180.961	0.140379	172.999	0.196962	111.511	0.223544	117.168	0.0588603
				111.998	0.0471593					283.633	0.121365	247.658	0.0284063	215.518	0.087211	217.562	-0.0691901	228.644	0.0148073	204.756	0.0176094	196.35	0.16081	185.188	0.104409	176.533	0.150412	118.88	0.166414	121.581	-0.000385339
				120.233	0.0470821					291.57	0.10319	255.667	0.0061509	226.14	0.0482641	226.225	-0.104428	234.87	-0.0111573	211.806	-0.0157737	202.679	0.125572	190.875	0.0728804	181.289	0.10961	128.797	0.11634	127.52	-0.0523146
				129.768	0.0470051					301.242	0.0882739	265.426	-0.0121136	239.082	0.0163012	236.781	-0.133347	242.456	-0.0324659	220.396	-0.0431704	210.391	0.0966534	197.806	0.0470057	187.085	0.076125	140.881	0.0752443	134.758	-0.0949318
				140.939	0.0469283					312.276	0.0771903	276.56	-0.0256854	253.848	-0.00744944	248.824	-0.154835	251.112	-0.0482996	230.196	-0.0635281	219.189	0.0751648	205.713	0.027779	193.697	0.0512434	154.668	0.0447079	143.014	-0.126599
				154.206	0.0468516					324.249	0.070365	288.641	-0.0340428	269.87	-0.022075	261.892	-0.168068	260.503	-0.05805	240.83	-0.0760643	228.735	0.0619322	214.292	0.0159393	200.872	0.0359215	169.628	0.0259036	151.973	-0.1461
				170.219	0.0467751					336.7	0.0680604	301.205	-0.0368648	286.533	-0.0270134	275.482	-0.172536	270.27	-0.0613423	251.889	-0.0802972	238.663	0.0574641	223.214	0.0119415	208.333	0.0307478	185.185	0.0195542	161.29	-0.152685
				189.93	0.0466988					349.152	0.070365	313.769	-0.0340428	303.195	-0.022075	289.072	-0.168068	280.037	-0.05805	262.948	-0.0760643	248.592	0.0619322	232.137	0.0159393	215.795	0.0359215	200.743	0.0259036	170.607	-0.1461
				214.787	0.0466227					361.125	0.0771903	325.85	-0.0256854	319.218	-0.00744944	302.14	-0.154835	289.429	-0.0482996	273.582	-0.0635281	258.138	0.0751648	240.716	0.027779	222.969	0.0512434	215.702	0.0447079	179.566	-0.126599
				247.106	0.0465468					372.159	0.0882739	336.984	-0.0121136	333.984	0.0163012	314.183	-0.133347	298.084	-0.0324659	283.382	-0.0431704	266.936	0.0966534	248.623	0.0470057	229.582	0.076125	229.489	0.0752443	187.823	-0.0949318
				290.844	0.046471					381.83	0.10319	346.743	0.0061509	346.926	0.0482641	324.739	-0.104428	305.671	-0.0111573	291.972	-0.0157737	274.648	0.125572	255.553	0.0728804	235.377	0.10961	241.573	0.11634	195.06	-0.0523146
				353.349	0.0463954					389.768	0.121365	354.752	0.0284063	357.548	0.087211	333.402	-0.0691901	311.897	0.0148073	299.022	0.0176094	280.977	0.16081	261.241	0.104409	240.134	0.150412	251.491	0.166414	200.999	-0.000385339
				450	0.04632					395.666	0.142101	360.703	0.0537973	365.441	0.131645	339.84	-0.0289877	316.523	0.0444301	304.261	0.0556959	285.68	0.201012	265.467	0.140379	243.668	0.196962	258.86	0.223544	205.413	0.0588603
				450	0.04632					399.298	0.164601	364.368	0.0813481	370.301	0.179859	343.804	0.0146345	319.372	0.0765728	307.486	0.0970221	288.576	0.244634	268.07	0.17941	245.844	0.247472	263.398	0.285533	208.13	0.123146
				IsoLine	IsoLine					400.524	0.188	365.605	0.11	371.942	0.23	345.142	0.06	320.334	0.11	308.575	0.14	289.553	0.29	268.949	0.22	246.579	0.3	264.93	0.35	209.048	0.19
										ErrEll	ErrEll	ErrEll	ErrEll	ErrEll	ErrEll	ErrEll	ErrEll	ErrEll	ErrEll	ErrEll	ErrEll	ErrEll	ErrEll	ErrEll	ErrEll	ErrEll	ErrEll	ErrEll	ErrEll	ErrEll	ErrEll

## Sheet: S4.1 MOL21-2 Rt
Retrogressed clinozoisite eclogite MOL20-1
			Used for Tera-Wasserburg diagram
Spot name	Pbc %	U µg/g	Total 238U/206Pb	±2 sigma	Total 207Pb/206Pb	±2 sigma	206Pb/238U	±2 sigma	206Pb/238U Age	±2 sigma
MOL21-2 - 17	17.911	3.711	336.7	52.1489	0.188	0.098	0.00297	0.00046	19.1	2.9
MOL21-2 - 28	8.02383	2.98	301.205	52.6201	0.11	0.12	0.00332	0.00058	21.4	3.7
MOL21-2 - 9	23.2349	1.32	286.533	69.786	0.23	0.21	0.00349	0.00085	22.4	5.4
MOL21-2 - 27	1.68589	1.963	275.482	56.9178	0.06	0.19	0.00363	0.00075	23.3	4.8
MOL21-2 - 4	8.02383	3.63	270.27	40.9058	0.11	0.14	0.0037	0.00056	23.8	3.6
MOL21-2 - 21	11.8266	2.069	251.889	46.3172	0.14	0.18	0.00397	0.00073	25.5	4.7
MOL21-2 - 18	30.8404	2.055	238.663	41.581	0.29	0.19	0.00419	0.00073	26.9	4.7
MOL21-2 - 22	21.9673	2.015	223.214	37.3685	0.22	0.17	0.00448	0.00075	28.8	4.8
MOL21-2 - 2	1.68589	1.456	222.222	46.9136	0.06	0.28	0.0045	0.00095	28.9	6.1
MOL21-2 - 8	32.108	2.092	208.333	31.25	0.3	0.22	0.0048	0.00072	30.8	4.6
MOL21-2 - 7	38.4459	0.458	185.185	65.1578	0.35	0.27	0.0054	0.0019	34	12
MOL21-2 - 25	18.1645	1.143	161.29	39.0219	0.19	0.28	0.0062	0.0015	39.7	9.7

## Sheet: PlotDat4
Source sheet	CM20-2 Rt	373.134	0.13	1.07464	0.5	15.6212	0.0547005	139.883	0.5	451.518	0.13	390.576	0.077	392.854	0.09	348.234	0.08	334.977	0.21	348.779	0.05	404.076	0.09	390.733	0.09	358.321	0.08	316.223	0.14
Plot name	Concordia4	334.448	0.077	1.12345	0.45573	7.56836	0.0657994	348.291	0	450.012	0.175366	389.497	0.0961013	391.667	0.12104	347.211	0.101489	333.938	0.238652	347.174	0.119242	400.999	0.164017	387.8	0.144916	355.905	0.122978	314.069	0.192528
Plot Type	1	331.126	0.09	1.17948	0.413297	4.88752	0.0801223			445.551	0.218988	386.303	0.114468	388.155	0.150886	344.18	0.122152	330.861	0.266203	342.421	0.185823	391.884	0.23519	379.114	0.197722	348.748	0.164304	307.687	0.243038
1st free col	31	294.985	0.08	1.23994	0.375146	3.54967	0.0987156			438.308	0.25919	381.117	0.131396	382.451	0.178393	339.26	0.141195	325.863	0.291594	334.702	0.247185	377.082	0.300784	365.008	0.246388	337.126	0.202391	297.324	0.289588
Sigma Level	2	280.899	0.21	1.30534	0.340827	2.74902	0.122987			428.56	0.294428	374.137	0.146233	374.774	0.202503	332.638	0.157887	319.138	0.313849	324.314	0.300969	357.162	0.358277	346.026	0.289044	321.486	0.235774	283.378	0.33039
Absolute Errs	TRUE	265.252	0.05	1.37632	0.309943	2.21696	0.154833			416.682	0.323347	365.631	0.158409	365.42	0.22229	324.569	0.171585	310.943	0.332114	311.657	0.345108	332.89	0.40546	322.896	0.324051	302.428	0.26317	266.384	0.363875
Symbol Type	1	243.902	0.09	1.45359	0.282136	1.83837	0.196819			403.13	0.344835	355.927	0.167457	354.748	0.236993	315.363	0.181764	301.594	0.345685	297.216	0.377906	305.198	0.440521	296.507	0.350064	280.686	0.283528	246.996	0.388757
Inverse Plot	TRUE	238.095	0.09	1.53801	0.257088	1.5557	0.252419			388.426	0.358068	345.398	0.173029	343.168	0.246046	305.374	0.188032	291.449	0.354043	281.547	0.398104	275.151	0.462111	267.873	0.366082	257.093	0.296064	225.959	0.404079
Color Plot	TRUE	232.558	0.08	1.63059	0.234513	1.33697	0.326345			373.134	0.362536	334.448	0.17491	331.126	0.249104	294.985	0.190149	280.899	0.356865	265.252	0.404923	243.902	0.469401	238.095	0.371491	232.558	0.300297	204.082	0.409252
3D plot	FALSE	204.082	0.14	1.73254	0.214156	1.16298	0.425008			357.842	0.358068	323.498	0.173029	319.083	0.246046	284.597	0.188032	270.349	0.354043	248.957	0.398104	212.654	0.462111	208.317	0.366082	208.023	0.296064	182.204	0.404079
Linear	FALSE	IsoLine	IsoLine	1.84534	0.195789	IsoLine	IsoLine			343.138	0.344835	312.969	0.167457	307.504	0.236993	274.608	0.181764	260.204	0.345685	233.288	0.377906	182.607	0.440521	179.683	0.350064	184.431	0.283528	161.167	0.388757
Data Range	D4:G13			1.97079	0.17921					329.587	0.323347	303.265	0.158409	296.832	0.22229	265.402	0.171585	250.854	0.332114	218.847	0.345108	154.915	0.40546	153.295	0.324051	162.688	0.26317	141.779	0.363875
Filled Symbols	TRUE			2.11108	0.164234					317.709	0.294428	294.76	0.146233	287.478	0.202503	257.333	0.157887	242.66	0.313849	206.19	0.300969	130.642	0.358277	130.164	0.289044	143.63	0.235774	124.785	0.33039
ConcAge	FALSE			2.26899	0.1507					307.961	0.25919	287.78	0.131396	279.801	0.178393	250.711	0.141195	235.934	0.291594	195.802	0.247185	110.723	0.300784	111.182	0.246388	127.99	0.202391	110.839	0.289588
ConcSwap	FALSE			2.44801	0.13846					300.717	0.218988	282.593	0.114468	274.097	0.150886	245.79	0.122152	230.937	0.266203	188.083	0.185823	95.9211	0.23519	97.0768	0.197722	116.368	0.164304	100.476	0.243038
1st Symbol-row	1			2.65262	0.127385					296.257	0.175366	279.399	0.0961013	270.584	0.12104	242.76	0.101489	227.859	0.238652	183.33	0.119242	86.8063	0.164017	88.3908	0.144916	109.212	0.122978	94.0947	0.192528
				2.88865	0.117356					294.751	0.13	278.32	0.077	269.398	0.09	241.737	0.08	226.82	0.21	181.725	0.05	83.7286	0.09	85.458	0.09	106.795	0.08	91.94	0.14
				3.16387	0.10827					296.257	0.0846345	279.399	0.0578987	270.584	0.0589604	242.76	0.0585111	227.859	0.181348	183.33	-0.0192421	86.8063	0.0159826	88.3908	0.0350839	109.212	0.0370221	94.0947	0.0874715
				3.48884	0.100031					300.717	0.0410123	282.593	0.0395315	274.097	0.0291137	245.79	0.037848	230.937	0.153797	188.083	-0.0858233	95.9211	-0.0551904	97.0768	-0.0177219	116.368	-0.00430409	100.476	0.0369617
				3.87829	0.0925556					307.961	0.000809949	287.78	0.0226042	279.801	0.00160681	250.711	0.0188047	235.934	0.128406	195.802	-0.147185	110.723	-0.120784	111.182	-0.066388	127.99	-0.0423906	110.839	-0.00958848
				4.35336	0.0857683					317.709	-0.0344277	294.76	0.00776726	287.478	-0.0225032	257.333	0.00211317	242.66	0.106151	206.19	-0.200969	130.642	-0.178277	130.164	-0.109044	143.63	-0.0757737	124.785	-0.05039
				4.94563	0.0796011					329.587	-0.0633466	303.265	-0.00440908	296.832	-0.0422898	265.402	-0.0115852	250.854	0.0878864	218.847	-0.245108	154.915	-0.22546	153.295	-0.144051	162.688	-0.10317	141.779	-0.083875
				5.70433	0.073993					343.138	-0.0848352	312.969	-0.0134569	307.504	-0.0569925	274.608	-0.021764	260.204	0.0743146	233.288	-0.277906	182.607	-0.260521	179.683	-0.170064	184.431	-0.123528	161.167	-0.108757
				6.71079	0.0688895					357.842	-0.0980678	323.498	-0.0190286	319.083	-0.0660464	284.597	-0.0280321	270.349	0.0659572	248.957	-0.298104	212.654	-0.282111	208.317	-0.186082	208.023	-0.136064	182.204	-0.124079
				8.10964	0.0642414					373.134	-0.102536	334.448	-0.0209099	331.126	-0.0691035	294.985	-0.0301486	280.899	0.0631352	265.252	-0.304923	243.902	-0.289401	238.095	-0.191491	232.558	-0.140297	204.082	-0.129252
				10.1852	0.0600047					388.426	-0.0980678	345.398	-0.0190286	343.168	-0.0660464	305.374	-0.0280321	291.449	0.0659572	281.547	-0.298104	275.151	-0.282111	267.873	-0.186082	257.093	-0.136064	225.959	-0.124079
				13.5842	0.0561397					403.13	-0.0848352	355.927	-0.0134569	354.748	-0.0569925	315.363	-0.021764	301.594	0.0743146	297.216	-0.277906	305.198	-0.260521	296.507	-0.170064	280.686	-0.123528	246.996	-0.108757
				20.1621	0.0526109					416.682	-0.0633466	365.631	-0.00440908	365.42	-0.0422898	324.569	-0.0115852	310.943	0.0878864	311.657	-0.245108	332.89	-0.22546	322.896	-0.144051	302.428	-0.10317	266.384	-0.083875
				38.2873	0.0493862					428.56	-0.0344277	374.137	0.00776726	374.774	-0.0225032	332.638	0.00211317	319.138	0.106151	324.314	-0.200969	357.162	-0.178277	346.026	-0.109044	321.486	-0.0757737	283.378	-0.05039
				316.07	0.0464369					438.308	0.000809949	381.117	0.0226042	382.451	0.00160681	339.26	0.0188047	325.863	0.128406	334.702	-0.147185	377.082	-0.120784	365.008	-0.066388	337.126	-0.0423906	297.324	-0.00958848
				IsoLine	IsoLine					445.551	0.0410123	386.303	0.0395315	388.155	0.0291137	344.18	0.037848	330.861	0.153797	342.421	-0.0858233	391.884	-0.0551904	379.114	-0.0177219	348.748	-0.00430409	307.687	0.0369617
										450.012	0.0846345	389.497	0.0578987	391.667	0.0589604	347.211	0.0585111	333.938	0.181348	347.174	-0.0192421	400.999	0.0159826	387.8	0.0350839	355.905	0.0370221	314.069	0.0874715
										451.518	0.13	390.576	0.077	392.854	0.09	348.234	0.08	334.977	0.21	348.779	0.05	404.076	0.09	390.733	0.09	358.321	0.08	316.223	0.14
										ErrEll	ErrEll	ErrEll	ErrEll	ErrEll	ErrEll	ErrEll	ErrEll	ErrEll	ErrEll	ErrEll	ErrEll	ErrEll	ErrEll	ErrEll	ErrEll	ErrEll	ErrEll	ErrEll	ErrEll

## Sheet: PlotDat9
Source sheet	CM20-2 Rt	373.134	0.13	1.07464	0.5	15.6212	0.0547005	140.919	0.5	451.518	0.13	390.576	0.077	392.854	0.09	348.234	0.08	334.977	0.21	404.076	0.09	390.733	0.09	358.321	0.08	316.223	0.14
Plot name	Concordia9	334.448	0.077	1.12345	0.45573	7.56836	0.0657994	350.87	0	450.012	0.175366	389.497	0.0961013	391.667	0.12104	347.211	0.101489	333.938	0.238652	400.999	0.164017	387.8	0.144916	355.905	0.122978	314.069	0.192528
Plot Type	1	331.126	0.09	1.17948	0.413297	4.88752	0.0801223			445.551	0.218988	386.303	0.114468	388.155	0.150886	344.18	0.122152	330.861	0.266203	391.884	0.23519	379.114	0.197722	348.748	0.164304	307.687	0.243038
1st free col	29	294.985	0.08	1.23994	0.375146	3.54967	0.0987156			438.308	0.25919	381.117	0.131396	382.451	0.178393	339.26	0.141195	325.863	0.291594	377.082	0.300784	365.008	0.246388	337.126	0.202391	297.324	0.289588
Sigma Level	2	280.899	0.21	1.30534	0.340827	2.74902	0.122987			428.56	0.294428	374.137	0.146233	374.774	0.202503	332.638	0.157887	319.138	0.313849	357.162	0.358277	346.026	0.289044	321.486	0.235774	283.378	0.33039
Absolute Errs	TRUE	243.902	0.09	1.37632	0.309943	2.21696	0.154833			416.682	0.323347	365.631	0.158409	365.42	0.22229	324.569	0.171585	310.943	0.332114	332.89	0.40546	322.896	0.324051	302.428	0.26317	266.384	0.363875
Symbol Type	1	238.095	0.09	1.45359	0.282136	1.83837	0.196819			403.13	0.344835	355.927	0.167457	354.748	0.236993	315.363	0.181764	301.594	0.345685	305.198	0.440521	296.507	0.350064	280.686	0.283528	246.996	0.388757
Inverse Plot	TRUE	232.558	0.08	1.53801	0.257088	1.5557	0.252419			388.426	0.358068	345.398	0.173029	343.168	0.246046	305.374	0.188032	291.449	0.354043	275.151	0.462111	267.873	0.366082	257.093	0.296064	225.959	0.404079
Color Plot	TRUE	204.082	0.14	1.63059	0.234513	1.33697	0.326345			373.134	0.362536	334.448	0.17491	331.126	0.249104	294.985	0.190149	280.899	0.356865	243.902	0.469401	238.095	0.371491	232.558	0.300297	204.082	0.409252
3D plot	FALSE	IsoLine	IsoLine	1.73254	0.214156	1.16298	0.425008			357.842	0.358068	323.498	0.173029	319.083	0.246046	284.597	0.188032	270.349	0.354043	212.654	0.462111	208.317	0.366082	208.023	0.296064	182.204	0.404079
Linear	FALSE			1.84534	0.195789	IsoLine	IsoLine			343.138	0.344835	312.969	0.167457	307.504	0.236993	274.608	0.181764	260.204	0.345685	182.607	0.440521	179.683	0.350064	184.431	0.283528	161.167	0.388757
Data Range	D4:G13			1.97079	0.17921					329.587	0.323347	303.265	0.158409	296.832	0.22229	265.402	0.171585	250.854	0.332114	154.915	0.40546	153.295	0.324051	162.688	0.26317	141.779	0.363875
Filled Symbols	TRUE			2.11108	0.164234					317.709	0.294428	294.76	0.146233	287.478	0.202503	257.333	0.157887	242.66	0.313849	130.642	0.358277	130.164	0.289044	143.63	0.235774	124.785	0.33039
ConcAge	FALSE			2.26899	0.1507					307.961	0.25919	287.78	0.131396	279.801	0.178393	250.711	0.141195	235.934	0.291594	110.723	0.300784	111.182	0.246388	127.99	0.202391	110.839	0.289588
ConcSwap	FALSE			2.44801	0.13846					300.717	0.218988	282.593	0.114468	274.097	0.150886	245.79	0.122152	230.937	0.266203	95.9211	0.23519	97.0768	0.197722	116.368	0.164304	100.476	0.243038
1st Symbol-row	1			2.65262	0.127385					296.257	0.175366	279.399	0.0961013	270.584	0.12104	242.76	0.101489	227.859	0.238652	86.8063	0.164017	88.3908	0.144916	109.212	0.122978	94.0947	0.192528
				2.88865	0.117356					294.751	0.13	278.32	0.077	269.398	0.09	241.737	0.08	226.82	0.21	83.7286	0.09	85.458	0.09	106.795	0.08	91.94	0.14
				3.16387	0.10827					296.257	0.0846345	279.399	0.0578987	270.584	0.0589604	242.76	0.0585111	227.859	0.181348	86.8063	0.0159826	88.3908	0.0350839	109.212	0.0370221	94.0947	0.0874715
				3.48884	0.100031					300.717	0.0410123	282.593	0.0395315	274.097	0.0291137	245.79	0.037848	230.937	0.153797	95.9211	-0.0551904	97.0768	-0.0177219	116.368	-0.00430409	100.476	0.0369617
				3.87829	0.0925556					307.961	0.000809949	287.78	0.0226042	279.801	0.00160681	250.711	0.0188047	235.934	0.128406	110.723	-0.120784	111.182	-0.066388	127.99	-0.0423906	110.839	-0.00958848
				4.35336	0.0857683					317.709	-0.0344277	294.76	0.00776726	287.478	-0.0225032	257.333	0.00211317	242.66	0.106151	130.642	-0.178277	130.164	-0.109044	143.63	-0.0757737	124.785	-0.05039
				4.94563	0.0796011					329.587	-0.0633466	303.265	-0.00440908	296.832	-0.0422898	265.402	-0.0115852	250.854	0.0878864	154.915	-0.22546	153.295	-0.144051	162.688	-0.10317	141.779	-0.083875
				5.70433	0.073993					343.138	-0.0848352	312.969	-0.0134569	307.504	-0.0569925	274.608	-0.021764	260.204	0.0743146	182.607	-0.260521	179.683	-0.170064	184.431	-0.123528	161.167	-0.108757
				6.71079	0.0688895					357.842	-0.0980678	323.498	-0.0190286	319.083	-0.0660464	284.597	-0.0280321	270.349	0.0659572	212.654	-0.282111	208.317	-0.186082	208.023	-0.136064	182.204	-0.124079
				8.10964	0.0642414					373.134	-0.102536	334.448	-0.0209099	331.126	-0.0691035	294.985	-0.0301486	280.899	0.0631352	243.902	-0.289401	238.095	-0.191491	232.558	-0.140297	204.082	-0.129252
				10.1852	0.0600047					388.426	-0.0980678	345.398	-0.0190286	343.168	-0.0660464	305.374	-0.0280321	291.449	0.0659572	275.151	-0.282111	267.873	-0.186082	257.093	-0.136064	225.959	-0.124079
				13.5842	0.0561397					403.13	-0.0848352	355.927	-0.0134569	354.748	-0.0569925	315.363	-0.021764	301.594	0.0743146	305.198	-0.260521	296.507	-0.170064	280.686	-0.123528	246.996	-0.108757
				20.1621	0.0526109					416.682	-0.0633466	365.631	-0.00440908	365.42	-0.0422898	324.569	-0.0115852	310.943	0.0878864	332.89	-0.22546	322.896	-0.144051	302.428	-0.10317	266.384	-0.083875
				38.2873	0.0493862					428.56	-0.0344277	374.137	0.00776726	374.774	-0.0225032	332.638	0.00211317	319.138	0.106151	357.162	-0.178277	346.026	-0.109044	321.486	-0.0757737	283.378	-0.05039
				316.07	0.0464369					438.308	0.000809949	381.117	0.0226042	382.451	0.00160681	339.26	0.0188047	325.863	0.128406	377.082	-0.120784	365.008	-0.066388	337.126	-0.0423906	297.324	-0.00958848
				IsoLine	IsoLine					445.551	0.0410123	386.303	0.0395315	388.155	0.0291137	344.18	0.037848	330.861	0.153797	391.884	-0.0551904	379.114	-0.0177219	348.748	-0.00430409	307.687	0.0369617
										450.012	0.0846345	389.497	0.0578987	391.667	0.0589604	347.211	0.0585111	333.938	0.181348	400.999	0.0159826	387.8	0.0350839	355.905	0.0370221	314.069	0.0874715
										451.518	0.13	390.576	0.077	392.854	0.09	348.234	0.08	334.977	0.21	404.076	0.09	390.733	0.09	358.321	0.08	316.223	0.14
										ErrEll	ErrEll	ErrEll	ErrEll	ErrEll	ErrEll	ErrEll	ErrEll	ErrEll	ErrEll	ErrEll	ErrEll	ErrEll	ErrEll	ErrEll	ErrEll	ErrEll	ErrEll

## Sheet: PlotDat10
Source sheet	CM20-2 Rt	373.134	0.13	1.07464	0.5	15.6212	0.0547005	139.883	0.5	451.518	0.13	390.576	0.077	392.854	0.09	348.234	0.08	334.977	0.21	348.779	0.05	404.076	0.09	390.733	0.09	358.321	0.08	316.223	0.14
Plot name	Concordia10	334.448	0.077	1.12345	0.45573	7.56836	0.0657994	348.291	0	450.012	0.175366	389.497	0.0961013	391.667	0.12104	347.211	0.101489	333.938	0.238652	347.174	0.119242	400.999	0.164017	387.8	0.144916	355.905	0.122978	314.069	0.192528
Plot Type	1	331.126	0.09	1.17948	0.413297	4.88752	0.0801223			445.551	0.218988	386.303	0.114468	388.155	0.150886	344.18	0.122152	330.861	0.266203	342.421	0.185823	391.884	0.23519	379.114	0.197722	348.748	0.164304	307.687	0.243038
1st free col	31	294.985	0.08	1.23994	0.375146	3.54967	0.0987156			438.308	0.25919	381.117	0.131396	382.451	0.178393	339.26	0.141195	325.863	0.291594	334.702	0.247185	377.082	0.300784	365.008	0.246388	337.126	0.202391	297.324	0.289588
Sigma Level	2	280.899	0.21	1.30534	0.340827	2.74902	0.122987			428.56	0.294428	374.137	0.146233	374.774	0.202503	332.638	0.157887	319.138	0.313849	324.314	0.300969	357.162	0.358277	346.026	0.289044	321.486	0.235774	283.378	0.33039
Absolute Errs	TRUE	265.252	0.05	1.37632	0.309943	2.21696	0.154833			416.682	0.323347	365.631	0.158409	365.42	0.22229	324.569	0.171585	310.943	0.332114	311.657	0.345108	332.89	0.40546	322.896	0.324051	302.428	0.26317	266.384	0.363875
Symbol Type	1	243.902	0.09	1.45359	0.282136	1.83837	0.196819			403.13	0.344835	355.927	0.167457	354.748	0.236993	315.363	0.181764	301.594	0.345685	297.216	0.377906	305.198	0.440521	296.507	0.350064	280.686	0.283528	246.996	0.388757
Inverse Plot	TRUE	238.095	0.09	1.53801	0.257088	1.5557	0.252419			388.426	0.358068	345.398	0.173029	343.168	0.246046	305.374	0.188032	291.449	0.354043	281.547	0.398104	275.151	0.462111	267.873	0.366082	257.093	0.296064	225.959	0.404079
Color Plot	TRUE	232.558	0.08	1.63059	0.234513	1.33697	0.326345			373.134	0.362536	334.448	0.17491	331.126	0.249104	294.985	0.190149	280.899	0.356865	265.252	0.404923	243.902	0.469401	238.095	0.371491	232.558	0.300297	204.082	0.409252
3D plot	FALSE	204.082	0.14	1.73254	0.214156	1.16298	0.425008			357.842	0.358068	323.498	0.173029	319.083	0.246046	284.597	0.188032	270.349	0.354043	248.957	0.398104	212.654	0.462111	208.317	0.366082	208.023	0.296064	182.204	0.404079
Linear	FALSE	IsoLine	IsoLine	1.84534	0.195789	IsoLine	IsoLine			343.138	0.344835	312.969	0.167457	307.504	0.236993	274.608	0.181764	260.204	0.345685	233.288	0.377906	182.607	0.440521	179.683	0.350064	184.431	0.283528	161.167	0.388757
Data Range	D4:G13			1.97079	0.17921					329.587	0.323347	303.265	0.158409	296.832	0.22229	265.402	0.171585	250.854	0.332114	218.847	0.345108	154.915	0.40546	153.295	0.324051	162.688	0.26317	141.779	0.363875
Filled Symbols	TRUE			2.11108	0.164234					317.709	0.294428	294.76	0.146233	287.478	0.202503	257.333	0.157887	242.66	0.313849	206.19	0.300969	130.642	0.358277	130.164	0.289044	143.63	0.235774	124.785	0.33039
ConcAge	FALSE			2.26899	0.1507					307.961	0.25919	287.78	0.131396	279.801	0.178393	250.711	0.141195	235.934	0.291594	195.802	0.247185	110.723	0.300784	111.182	0.246388	127.99	0.202391	110.839	0.289588
ConcSwap	FALSE			2.44801	0.13846					300.717	0.218988	282.593	0.114468	274.097	0.150886	245.79	0.122152	230.937	0.266203	188.083	0.185823	95.9211	0.23519	97.0768	0.197722	116.368	0.164304	100.476	0.243038
1st Symbol-row	1			2.65262	0.127385					296.257	0.175366	279.399	0.0961013	270.584	0.12104	242.76	0.101489	227.859	0.238652	183.33	0.119242	86.8063	0.164017	88.3908	0.144916	109.212	0.122978	94.0947	0.192528
				2.88865	0.117356					294.751	0.13	278.32	0.077	269.398	0.09	241.737	0.08	226.82	0.21	181.725	0.05	83.7286	0.09	85.458	0.09	106.795	0.08	91.94	0.14
				3.16387	0.10827					296.257	0.0846345	279.399	0.0578987	270.584	0.0589604	242.76	0.0585111	227.859	0.181348	183.33	-0.0192421	86.8063	0.0159826	88.3908	0.0350839	109.212	0.0370221	94.0947	0.0874715
				3.48884	0.100031					300.717	0.0410123	282.593	0.0395315	274.097	0.0291137	245.79	0.037848	230.937	0.153797	188.083	-0.0858233	95.9211	-0.0551904	97.0768	-0.0177219	116.368	-0.00430409	100.476	0.0369617
				3.87829	0.0925556					307.961	0.000809949	287.78	0.0226042	279.801	0.00160681	250.711	0.0188047	235.934	0.128406	195.802	-0.147185	110.723	-0.120784	111.182	-0.066388	127.99	-0.0423906	110.839	-0.00958848
				4.35336	0.0857683					317.709	-0.0344277	294.76	0.00776726	287.478	-0.0225032	257.333	0.00211317	242.66	0.106151	206.19	-0.200969	130.642	-0.178277	130.164	-0.109044	143.63	-0.0757737	124.785	-0.05039
				4.94563	0.0796011					329.587	-0.0633466	303.265	-0.00440908	296.832	-0.0422898	265.402	-0.0115852	250.854	0.0878864	218.847	-0.245108	154.915	-0.22546	153.295	-0.144051	162.688	-0.10317	141.779	-0.083875
				5.70433	0.073993					343.138	-0.0848352	312.969	-0.0134569	307.504	-0.0569925	274.608	-0.021764	260.204	0.0743146	233.288	-0.277906	182.607	-0.260521	179.683	-0.170064	184.431	-0.123528	161.167	-0.108757
				6.71079	0.0688895					357.842	-0.0980678	323.498	-0.0190286	319.083	-0.0660464	284.597	-0.0280321	270.349	0.0659572	248.957	-0.298104	212.654	-0.282111	208.317	-0.186082	208.023	-0.136064	182.204	-0.124079
				8.10964	0.0642414					373.134	-0.102536	334.448	-0.0209099	331.126	-0.0691035	294.985	-0.0301486	280.899	0.0631352	265.252	-0.304923	243.902	-0.289401	238.095	-0.191491	232.558	-0.140297	204.082	-0.129252
				10.1852	0.0600047					388.426	-0.0980678	345.398	-0.0190286	343.168	-0.0660464	305.374	-0.0280321	291.449	0.0659572	281.547	-0.298104	275.151	-0.282111	267.873	-0.186082	257.093	-0.136064	225.959	-0.124079
				13.5842	0.0561397					403.13	-0.0848352	355.927	-0.0134569	354.748	-0.0569925	315.363	-0.021764	301.594	0.0743146	297.216	-0.277906	305.198	-0.260521	296.507	-0.170064	280.686	-0.123528	246.996	-0.108757
				20.1621	0.0526109					416.682	-0.0633466	365.631	-0.00440908	365.42	-0.0422898	324.569	-0.0115852	310.943	0.0878864	311.657	-0.245108	332.89	-0.22546	322.896	-0.144051	302.428	-0.10317	266.384	-0.083875
				38.2873	0.0493862					428.56	-0.0344277	374.137	0.00776726	374.774	-0.0225032	332.638	0.00211317	319.138	0.106151	324.314	-0.200969	357.162	-0.178277	346.026	-0.109044	321.486	-0.0757737	283.378	-0.05039
				316.07	0.0464369					438.308	0.000809949	381.117	0.0226042	382.451	0.00160681	339.26	0.0188047	325.863	0.128406	334.702	-0.147185	377.082	-0.120784	365.008	-0.066388	337.126	-0.0423906	297.324	-0.00958848
				IsoLine	IsoLine					445.551	0.0410123	386.303	0.0395315	388.155	0.0291137	344.18	0.037848	330.861	0.153797	342.421	-0.0858233	391.884	-0.0551904	379.114	-0.0177219	348.748	-0.00430409	307.687	0.0369617
										450.012	0.0846345	389.497	0.0578987	391.667	0.0589604	347.211	0.0585111	333.938	0.181348	347.174	-0.0192421	400.999	0.0159826	387.8	0.0350839	355.905	0.0370221	314.069	0.0874715
										451.518	0.13	390.576	0.077	392.854	0.09	348.234	0.08	334.977	0.21	348.779	0.05	404.076	0.09	390.733	0.09	358.321	0.08	316.223	0.14
										ErrEll	ErrEll	ErrEll	ErrEll	ErrEll	ErrEll	ErrEll	ErrEll	ErrEll	ErrEll	ErrEll	ErrEll	ErrEll	ErrEll	ErrEll	ErrEll	ErrEll	ErrEll	ErrEll	ErrEll

## Sheet: S4.2 CM20-2 Rt
Garnet amphibolite CM20-2
			Used for Tera-Wasserburg diagram
Spot name	Pbc %	U µg/g	Total 238U/206Pb	±2 sigma	Total 207Pb/206Pb	±2 sigma
CM20-2 - 42	10.559	2.06	373.134	64.0454	0.13	0.19
CM20-2 - 20	3.84079	4.69	334.448	45.8608	0.077	0.08
CM20-2 - 10	5.48866	3.35	331.126	50.4364	0.09	0.13
CM20-2 - 41	4.22107	2.981	294.985	43.5081	0.08	0.09
CM20-2 - 9	20.6997	2.473	280.899	44.1863	0.21	0.12
CM20-2 - 23	0.418304	0.998	265.252	68.2479	0.05	0.29
CM20-2 - 45	5.48866	0.309	243.902	130.874	0.09	0.31
CM20-2 - 40	5.48866	0.426	238.095	124.717	0.09	0.23
CM20-2 - 44	4.22107	0.475	232.558	102.758	0.08	0.18
CM20-2 - 15	11.8266	0.3682	204.082	91.6285	0.14	0.22

## Sheet: S4.3 CM20-6_2 Rt
Metarodingite CM20-6_2
			Used for Tera-Wasserburg diagram
Spot name	Pbc %	U µg/g	Total 238U/206Pb	±2 sigma	Total 207Pb/206Pb	±2 sigma
CM20_6_5	87.8819	0.1723	4.78469	0.755477	0.74	0.11
CM20_6_42	92.9522	0.1691	8.92857	1.35523	0.78	0.22
CM20_6_33	98.0226	0.1747	10.989	1.69062	0.82	0.28
CM20_6_11	68.868	0.1846	12.3457	2.13382	0.59	0.18
CM20_6_38	80.2763	0.563	18.4502	2.96156	0.68	0.16
CM20_6_29	46.0515	0.2131	18.8679	3.91598	0.41	0.2
CM20_6_18	0.418304	0.1329	28.49	7.1428	0.05	0.32
CM20_6_4	21.9673	0.2317	30.9598	6.03859	0.22	0.38
CM20_6_43	32.108	0.1962	34.6021	9.4587	0.3	0.28

## Sheet: S4.4 CM20-12 Rt
Metarodingite CM20-12
			Used for Tera-Wasserburg diagram
Spot name	Pbc %	U µg/g	Total 238U/206Pb	±2 sigma	Total 207Pb/206Pb	±2 sigma
CM20_12_10	33.4	0.2	11.49	3.96	0.31	0.28
CM20_12_17	84.1	0.4	24.88	5.57	0.71	0.2
CM20_12_27	82.1	5.2	26.6	4.31	0.694	0.048
CM20_12_7	76.5	0.5	34.25	5.63	0.65	0.68
CM20_12_14	65.1	0.5	63.29	10.82	0.56	0.28
CM20_12_15	72.7	1.1	74.63	13.37	0.62	0.19
CM20_12_22	6.8	0.8	102.04	18.74	0.1	0.46
CM20_12_13	24.5	0.2	144.93	105.02	0.24	0.29
CM20_12_16	15.6	0.3	196.08	103.81	0.17	0.24
CM20_12_1	11.8	0.4	217.39	108.7	0.14	0.24
