# Supplementary material for: A rapid transition from subduction to Barrovian metamorphism: geochronology of mafic–ultramafic relicts of oceanic crust in the Central Alps, Switzerland
Source: Swiss J Geosci. 2024 Aug 30;117(1):15. doi: 10.1186/s00015-024-00462-7 (PMC11364590; doi:10.1186/s00015-024-00462-7)
Supplement: Supplementary file 5 — Supplementary Material 5. [file 15_2024_462_MOESM5_ESM.xlsx]

## Sheet: S5.1 Trace elements conditions
CONDITIONS
Mineral	Garnet/Epidote	Garnet/Epidote	Garnet	Rutile	Zircon	Zircon
Sample	MOL20-1	MOL20-1	MOL21-2	MOL21-2	MOL20-1	MOL21-2
			CM20-2	CM20-2	CdG1940	CM20-2
				CM20-6_2		CM20-6
						CM20-12
						CM20-8
Repetition rate	9 Hz	9 Hz	9 Hz	5 Hz	5 Hz	5 Hz
Energy desity	4 J/cm2	4 J/cm2	4 J/cm2	3 J/cm2	4 J/cm2	4 J/cm2
scan speed
Spot size	54 µm	54 µm	54 µm	54 µm	38 µm	38, 30 µm
Standard
primary	GSD 1g	GSD 1g	GSD 1g	NIST-612	NIST-612	GSD 1g
secondary	NIST-612	NIST-612	NIST-612	NIST-610	NIST-610	NIST-612
Oxide production rate	Th/ThO < 0.2 %	Th/ThO < 0.2 %	Th/ThO < 0.2 %	Th/ThO < 0.2 %	Th/ThO < 0.2 %	Th/ThO < 0.2 %
internal standard	Si	Si	Al	Ti	Si	Si
Mass	Dwell time [s]	Dwell time [s]	Dwell time [s]	Dwell time [s]	Dwell time [s]	Dwell time [s]
7 Li	n.m.	n.m.	n.m.	0.01	n.m.	n.m.
23 Na	n.m.	n.m.	n.m.	0.01	n.m.	n.m.
25 Mg	n.m.	n.m.	n.m.	0.01	n.m.	n.m.
27 Al	0.01	0.01	0.01	0.01	n.m.	n.m.
29 Si	0.01	0.01	0.01	0.01	0.01	0.01
31 P	0.01	0.01	0.01	n.m.	0.01	0.01
43 Ca	0.01	0.01	0.01	n.m.	n.m.	n.m.
44 Ca	n.m.	n.m.	n.m.	0.01	n.m.	n.m.
45 Sc	0.01	0.01	0.01	n.m.	n.m.	n.m.
47 Ti	0.01	0.01	0.01	n.m.	0.01	0.01
51 V	n.m.	n.m.	n.m.	0.01	n.m.	n.m.
53 Cr	0.01	0.01	0.01	n.m.	n.m.	n.m.
55 Mn	0.01	0.01	0.01	n.m.	n.m.	n.m.
57 Fe	n.m.	n.m.	n.m.	0.01	n.m.	n.m.
59 Co	n.m.	n.m.	n.m.	0.01	n.m.	n.m.
62 Ni	n.m.	n.m.	n.m.	0.01	n.m.	n.m.
63 Cu	0.01	0.01	0.01	n.m.	n.m.	n.m.
66 Zn	0.01	0.01	0.01	0.01	n.m.	n.m.
71 Ga	n.m.	n.m.	n.m.	0.01	n.m.	n.m.
75 As	0.01	0.01	0.01	n.m.	n.m.	n.m.
85 Rb	0.01	0.01	0.01	n.m.	n.m.	n.m.
88 Sr	0.01	0.01	0.01	n.m.	0.01	0.01
89 Y	0.01	0.01	0.01	0.01	0.01	0.01
90 Zr	0.01	0.01	0.01	0.01	0.01	0.01
91 Zr	n.m.	n.m.	n.m.	0.01	0.01	0.01
93 Nb	0.01	0.01	0.01	0.01	0.01	0.01
95 Mo	n.m.	n.m.	n.m.	0.01	n.m.	n.m.
118 Sn	n.m.	n.m.	n.m.	0.01	n.m.	n.m.
121 Sb	n.m.	n.m.	n.m.	0.01	n.m.	n.m.
133 Cs	0.01	0.01	0.01	n.m.	n.m.	n.m.
137 Ba	0.01	0.01	0.01	n.m.	n.m.	n.m.
139 La	0.02	0.02	0.02	n.m.	0.02	0.02
140 Ce	0.01	0.01	0.01	n.m.	0.01	0.01
141 Pr	0.02	0.02	0.02	n.m.	0.02	0.02
146 Nd	0.02	0.02	0.02	n.m.	0.03	0.03
147 Sm	0.02	0.02	0.02	n.m.	0.03	0.03
151 Eu	0.02	0.02	0.02	n.m.	0.03	0.03
157 Gd	0.01	0.01	0.01	n.m.	0.01	0.01
159 Tb	0.01	0.01	0.01	n.m.	0.01	0.01
163 Dy	0.01	0.01	0.01	n.m.	0.01	0.01
165 Ho	0.01	0.01	0.01	n.m.	0.01	0.01
166 Er	n.m.	n.m.	n.m.	n.m.	0.01	0.01
167 Er	0.01	0.01	0.01	n.m.	n.m.	n.m.
169 Tm	0.01	0.01	0.01	n.m.	0.01	0.01
172Yb	n.m.	n.m.	n.m.	0.01	0.01	0.01
173 Yb	0.01	0.01	0.01	n.m.	n.m.	n.m.
175 Lu	0.01	0.01	0.01	0.01	0.01	0.01
178 Hf	0.01	0.01	0.01	0.01	0.01	0.01
180 Hf	n.m.	n.m.	n.m.	n.m.	0.01	0.01
181 Ta	0.01	0.01	0.01	0.01	0.01	0.01
184 W	n.m.	n.m.	n.m.	0.01	n.m.	n.m.
206 Pb	n.m.	n.m.	n.m.	0.05	n.m.	n.m.
208 Pb	0.01	0.01	0.01	0.01	0.01	0.01
232 Th	0.01	0.01	0.01	0.01	0.01	0.01
238 U	0.01	0.01	0.01	0.02	0.01	0.01
sweep time	0.42	0.42	0.42	0.3	0.35	0.35

## Sheet: S5.2 REE_Ti Zircon
Sample	Spot ID	Comment	La	Ce	Pr	Nd	Sm	Eu	Gd	Tb	Dy	Ho	Er	Tm	Yb	Lu	GdN/LuN	Eu/Eu*	DyN/YbN	Ti	Ti-in-Zrn T at 3 GPa	Ti-in-Zrn T at 2.3 GPa
MOL20-1	MOL20_1_21	center	b.d.l.	b.d.l.	b.d.l.	b.d.l.	b.d.l.	0.0187	0.217	0.194	3.6	1.358	4.16	0.502	2.87	0.387	0.0693156	-	0.82094	3.16	720.971	687.734
MOL20-1	MOL20_1_3	rim	b.d.l.	0.0102	b.d.l.	b.d.l.	b.d.l.	0.0279	0.405	0.292	5.27	1.7	5.08	0.621	3.54	0.589	0.0850006	-	0.974312	2.57	702.835	670.78
MOL20-1	MOL20_1_38	bright part	b.d.l.	b.d.l.	b.d.l.	b.d.l.	b.d.l.	b.d.l.	b.d.l.	0.0185	0.642	0.37	2.04	0.449	3.75	0.713	0	-	0.112046	1.84	674.871	644.598
MOL20-1	MOL20_1_40	dark part	b.d.l.	0.0051	b.d.l.	b.d.l.	b.d.l.	b.d.l.	0.075	0.043	0.89	0.487	2.59	0.479	4.26	0.799	0.0116037	-	0.136732	3.23	722.934	689.568
MOL20-1	MOL20_1_16	bright	b.d.l.	b.d.l.	b.d.l.	b.d.l.	b.d.l.	b.d.l.	b.d.l.	0.051	1.13	0.65	3.46	0.731	5.81	0.993	-	-	0.12729	1.93	678.769	648.251
MOL20-1	MOL20_1_23	bright rim	b.d.l.	b.d.l.	b.d.l.	b.d.l.	b.d.l.	b.d.l.	b.d.l.	0.0208	0.78	0.484	2.98	0.606	6.08	1.143	-	-	0.0839618	2.04	683.333	652.527
MOL20-1	MOL20_1_24	bright part	b.d.l.	b.d.l.	b.d.l.	b.d.l.	b.d.l.	b.d.l.	0.057	0.054	1.09	0.608	3.59	0.79	6.62	1.177	0.0059866	-	0.10776	1.92	678.343	647.852
MOL20-1	MOL20_1_5	rim	b.d.l.	b.d.l.	b.d.l.	b.d.l.	b.d.l.	0.0051	b.d.l.	0.06	1.57	0.961	5.28	0.936	6.88	1.179	-	-	0.149349	1.81	673.536	643.348
MOL20-1	MOL20_1_6	rim	b.d.l.	b.d.l.	b.d.l.	b.d.l.	b.d.l.	b.d.l.	b.d.l.	0.0249	0.481	0.314	2.25	0.551	5.58	1.182	-	-	0.0564159	1.26	645.058	616.631
MOL20-1	MOL20_1_42	bright rim	b.d.l.	b.d.l.	b.d.l.	b.d.l.	b.d.l.	b.d.l.	b.d.l.	0.038	0.85	0.49	3.28	0.736	7.63	1.45	-	-	0.0729097	2.04	683.333	652.527
MOL20-1	MOL20_1_32	bright part	b.d.l.	b.d.l.	b.d.l.	b.d.l.	b.d.l.	b.d.l.	b.d.l.	0.028	0.85	0.545	3.31	0.742	7.02	1.502	-	-	0.0792451	2.15	687.699	656.615
MOL20-1	MOL20_1_34	bright part	b.d.l.	0.0056	b.d.l.	b.d.l.	b.d.l.	b.d.l.	0.063	0.037	1.14	0.682	4.12	0.922	8.45	1.519	0.00512702	-	0.0882956	1.85	675.311	645.011
MOL20-1	MOL20_1_35	bright rim	b.d.l.	b.d.l.	b.d.l.	b.d.l.	b.d.l.	b.d.l.	b.d.l.	0.0245	0.533	0.326	2.3	0.612	6.69	1.552	-	-	0.0521425	1.92	678.343	647.852
MOL20-1	MOL20_1_29	center	0.0085	0.0149	b.d.l.	b.d.l.	b.d.l.	0.0112	b.d.l.	0.04	0.83	0.419	2.68	0.663	7.11	1.608	-	-	0.076401	3.32	725.406	691.877
MOL20-1	MOL20_1_17	center	b.d.l.	b.d.l.	b.d.l.	b.d.l.	b.d.l.	b.d.l.	0.076	0.056	1	0.417	2.29	0.592	6.91	1.69	0.00555916	-	0.0947137	3.33	725.678	692.131
MOL20-1	MOL20_1_8	center	b.d.l.	0.0149	b.d.l.	b.d.l.	0.026	0.0273	0.176	0.084	1.64	0.918	5.33	1.12	9.82	1.819	0.0119608	1.23018	0.109301	2.62	704.497	672.335
MOL20-1	MOL20_1_10	center	b.d.l.	0.0049	b.d.l.	b.d.l.	0.026	0.0134	0.132	0.084	1.98	1.099	5.98	1.186	10.35	1.99	0.00819979	0.697237	0.125203	5.12	766.067	729.801
MOL20-1	MOL20_1_13	birght center	b.d.l.	b.d.l.	b.d.l.	b.d.l.	b.d.l.	b.d.l.	b.d.l.	0.044	1.1	0.693	4.93	1.35	14.16	2.85	-	-	0.0508417	1.73	669.886	639.926
MOL20-1	MOL20_1_9	center	b.d.l.	0.007	b.d.l.	0.015	b.d.l.	0.008	b.d.l.	0.04	0.79	0.496	3.76	1.067	11.93	2.95	-	-	0.0433389	3.08	718.684	685.598
MOL20-1	MOL20_1_2	center	b.d.l.	b.d.l.	b.d.l.	0.008	b.d.l.	b.d.l.	b.d.l.	0.0231	1	0.551	3.6	1.033	11.38	3.25	-	-	0.0575107	2.55	702.162	670.151
MOL20-1	MOL20_1_26	rim	0.0093	0.028	b.d.l.	b.d.l.	b.d.l.	b.d.l.	b.d.l.	0.03	0.83	0.51	3.7	1.114	13.58	3.77	-	-	0.0400008	13.5	870.275	826.523
MOL20-1	MOL20_1_36	center	b.d.l.	b.d.l.	b.d.l.	b.d.l.	b.d.l.	b.d.l.	0.04	0.0223	0.505	0.392	3.04	1.031	14.1	4.19	-	-	0.0234403	3.22	722.656	689.308
																				average T	705.029	672.77
																				SD	45.7375	42.6341
			La	Ce	Pr	Nd	Sm	Eu	Gd	Tb	Dy	Ho	Er	Tm	Yb	Lu	GdN/LuN	Eu/Eu*	DyN/YbN	Ti	Ti-in-Zr T at 3 GPa	Ti-in-Zrn T at 2.3 GPa
MOL21-2	MOL21-2 - 11	center	0.0158	0.194	0.0158	0.11	0.075	0.103	0.62	0.362	4.39	1.3	4.98	0.762	6.11	1.178	0.0650622	1.45599	0.470234	2.39	696.618	664.964
MOL21-2	MOL21-2 - 12	rim	0.0041	0.0663	0	0.0155	0.033	0.0709	0.87	0.373	4.51	1.25	4.81	0.772	6.24	1.151	0.0934385	1.27549	0.473024	2.76	709.019	676.563
MOL21-2	MOL21-2 - 10	rim	0.0138	0.116	0.006	0.057	0.061	0.076	0.72	0.426	5.51	1.55	4.6	0.56	3.63	0.574	0.155061	1.10543	0.993427	9.1	825.459	785.009
MOL21-2	MOL21-2 - 14	cloudy center	0.0062	0.336	0.00224	0.0128	0.031	0.0431	0.727	0.438	6.66	2.17	7.21	0.926	6.02	0.946	0.0950004	0.875141	0.72405	6.6	791.477	753.448
MOL21-2	MOL21-2 - 13	rim	0.0077	0.074	0.0096	0.057	0.089	0.202	1.11	0.558	7.28	1.946	5.64	0.694	4.49	0.712	0.192719	1.95904	1.06115	10.6	842.373	800.691
MOL21-2	MOL21-2 - 21	center cloudy	0.0151	0.0969	0.0041	0.0248	0.061	0.0928	1.193	0.64	8.16	2.295	6.69	0.827	5.02	0.804	0.183428	1.0486	1.06384	8.48	817.809	777.91
MOL21-2	MOL21-2 - 20	center	0.007	0.081	0.0041	0.0419	0.089	0.0922	1.33	0.771	9.89	2.5	6.2	0.676	4.02	0.601	0.273564	0.816882	1.61013	3.86	739.186	704.741
MOL21-2	MOL21-2 - 9	rim	0.0272	0.206	0.0045	0.043	0.178	0.222	2.25	0.815	7.03	1.685	5.76	0.868	6.09	1.068	0.260431	1.0693	0.75549	12.9	864.923	821.572
MOL21-2	MOL21-2 - 3	rim	0.0056	0.125	0.0078	0.095	0.239	0.267	2.72	1.037	8.57	1.752	5.39	0.823	6.89	1.166	0.288372	1.00943	0.814052	2.33	694.46	662.945
																				average T	775.703	738.649
																				SD	66.6498	62.0486
			La	Ce	Pr	Nd	Sm	Eu	Gd	Tb	Dy	Ho	Er	Tm	Yb	Lu	GdN/LuN	Eu/Eu*	DyN/YbN	Ti	Ti-in-Zrn T at 1 GPa
CM20-2	CM20_2_8	center	0.0019	0.0093	b.d.l.	b.d.l.	0.0094	0.0121	0.13	0.0897	1.44	0.59	2.9	0.62	5.88	1.211	0.0132703	-	0.160279	1.65	600.217
CM20-2	CM20_2_26	bright rim	b.d.l.	0.0033	b.d.l.	b.d.l.	b.d.l.	0.0057	0.061	0.0399	0.717	0.341	1.93	0.471	4.69	0.987	0.00764002	-	0.100055	1.7	602.281
CM20-2	CM20_2_14	rim	b.d.l.	b.d.l.	b.d.l.	b.d.l.	b.d.l.	0.0151	0.203	0.17	3.73	1.758	10.79	2.295	21.53	4.753	0.00527971	-	0.113385	1.68	601.462
CM20-2	CM20_2_23	center	b.d.l.	b.d.l.	b.d.l.	b.d.l.	b.d.l.	0.0051	0.08	0.0363	0.708	0.341	2.08	0.53	5.94	1.392	0.00710449	-	0.0780077	1.59	597.669
CM20-2	CM20_2_11	center	0.0027	0.015	0.00142	b.d.l.	0.0098	0.0204	0.267	0.125	1.468	0.329	0.97	0.143	1.22	0.259	0.127436	1.21566	0.787512	1.57	596.802
CM20-2	CM20_2_25	center darker	b.d.l.	0.0137	b.d.l.	0.0028	0.0115	0.0225	0.256	0.147	1.659	0.412	1.122	0.135	0.939	0.155	0.204169	1.26405	1.1563	1.54	595.483
CM20-2	CM20_2_12	rim	b.d.l.	0.0083	b.d.l.	0.0035	b.d.l.	0.0232	0.181	0.126	1.293	0.306	0.837	0.09	0.53	0.0911	0.245608	-	1.59666	1.203	578.95
CM20-2	CM20_2_9	rim	b.d.l.	0.0144	0.00269	0.0244	0.0289	0.0245	0.294	0.126	1.47	0.376	1.41	0.234	2.08	0.437	0.0831664	0.8102	0.462535	1.54	595.483
CM20-2	CM20_2_20	center	0.00266	0.0147	b.d.l.	0.0107	0.0145	0.029	0.339	0.183	2.09	0.607	2.575	0.577	6.34	1.593	0.0263067	1.26085	0.215749	3.24	649.393
CM20-2	CM20_2_10	center	0.0037	0.0341	0.0039	0.038	0.028	0.0366	0.313	0.162	1.93	0.496	1.86	0.285	2.49	0.487	0.0794506	1.19173	0.507281	1.69	601.873
CM20-2	CM20_2_7	rim	0.019	0.0696	0.0098	0.057	0.039	0.0395	0.303	0.151	1.79	0.501	1.89	0.352	3.06	0.693	0.0540495	1.10762	0.382844	12.2	764.156
CM20-2	CM20_2_21	bright rim	0.00047	0.0101	b.d.l.	b.d.l.	0.0168	0.0401	0.396	0.216	2.44	0.495	1.343	0.17	1.247	0.211	0.232004	1.49862	1.2806	1.45	591.393
CM20-2	CM20_2_1	bright rim	0.0034	0.022	0.0036	0.0324	0.0377	0.0439	0.442	0.196	2.05	0.576	2.1	0.381	3.18	0.671	0.0814295	1.03665	0.421908	3.11	646.251
CM20-2	CM20_2_13	center	0.0264	0.0953	0.0178	0.107	0.082	0.0543	0.383	0.14	1.599	0.477	1.85	0.31	2.55	0.496	0.0954551	0.933991	0.410392	2.94	641.974
CM20-2	CM20_2_4	center	0.0163	1.39	0.014	0.07	0.066	0.0564	0.515	0.23	2.68	0.733	2.73	0.438	4.05	0.801	0.0794798	0.932508	0.433082	-	-
CM20-2	CM20_2_6	rim	0.0143	0.0524	0.0098	0.08	0.082	0.0592	0.411	0.176	2.2	0.616	2.55	0.462	3.84	0.725	0.0700787	0.982976	0.374958	2.79	638.024
																				average T	609.804
																				SD	23.2469
			La	Ce	Pr	Nd	Sm	Eu	Gd	Tb	Dy	Ho	Er	Tm	Yb	Lu	GdN/LuN	Eu/Eu*	DyN/YbN
CM20-6	CM20-6_1	metamorphic	b.d.l.	0.0155	b.d.l.	b.d.l.	b.d.l.	0.0123	0.118	0.054	0.802	0.278	1.1	0.194	1.56	0.345	0.042281	-	0.336465
CM20-6	CM20-6_2	metamorphic	b.d.l.	0.0045	b.d.l.	b.d.l.	b.d.l.	0.02	0.22	0.111	1.83	0.682	3.08	0.572	4.86	0.991	0.027443	-	0.246437
			La	Ce	Pr	Nd	Sm	Eu	Gd	Tb	Dy	Ho	Er	Tm	Yb	Lu	GdN/LuN	Eu/Eu*	DyN/YbN
CM20-8	CM20_8_2	rim	b.d.l.	0.1064	b.d.l.	0.0162	0.056	0.029	0.43	0.138	1.45	0.448	1.632	0.282	2.68	0.591	0.0899421	0.569664	0.354098
CM20-8	CM20_8_6	rim	b.d.l.	0.231	b.d.l.	0.038	0.136	0.098	0.99	0.238	2.06	0.528	1.84	0.26	2.08	0.347	0.352686	0.814119	0.648179
CM20-8	CM20_8_8	bright rim	0.05	1.25	0.107	0.75	0.67	0.283	1.77	0.73	9.1	3.73	22.8	6.12	73.1	18.89	0.0115831	0.792157	0.0814732
CM20-8	CM20_8_9	bright center	0.0046	0.0311	0.0024	b.d.l.	0.0189	0.0119	0.196	0.119	2.21	1.026	5.82	1.231	12.34	2.65	0.00914307	0.595987	0.117211
CM20-8	CM20_8_14	rim	b.d.l.	0.087	0.0021	0.035	0.134	0.0257	0.97	0.353	4.46	1.63	8.4	1.64	15.4	3.29	0.0364467	0.217292	0.189542
CM20-8	CM20_8_18	rim	b.d.l.	0.115	b.d.l.	0.018	0.085	0.0441	0.5	0.13	1.67	0.565	2.74	0.559	6.11	1.653	0.037392	0.652068	0.178882
CM20-8	CM20_8_21	rim	0.00187	5.44	0.0138	0.186	0.389	0.106	2.03	0.67	8.17	3.15	17.17	3.666	37.7	8.33	0.0301254	0.363607	0.141831
CM20-8	CM20_8_25	rim	b.d.l.	0.092	b.d.l.	b.d.l.	b.d.l.	0.0156	0.286	0.126	1.36	0.381	1.5	0.224	1.74	0.524	0.0674709	-	0.511541
			La	Ce	Pr	Nd	Sm	Eu	Gd	Tb	Dy	Ho	Er	Tm	Yb	Lu	GdN/LuN	Eu/Eu*	DyN/YbN
CM20-8	CM20_8_4	core	0.0029	4.02	0.018	0.265	0.8	0.0531	5.37	2.004	27.1	10.24	52	10.89	104.4	21.45	0.0309477	0.0780929	0.169887
CM20-8	CM20_8_5	core	b.d.l.	0.218	b.d.l.	0.027	0.132	0.08	1.04	0.256	2.65	0.748	2.89	0.474	4.16	0.891	0.14429	0.658166	0.416911
CM20-8	CM20_8_11	core	0.0033	0.142	0.00195	0.0197	0.0367	0.0205	0.259	0.105	1.3	0.538	3.02	0.741	9.5	2.61	0.0122671	0.640944	0.0895593
CM20-8	CM20_8_28	core	0.00122	0.0358	b.d.l.	0.0105	0.031	0.0157	0.259	0.13	2.13	1.1	7.9	2.12	26.1	7.23	0.00442837	0.534094	0.0534109
			La	Ce	Pr	Nd	Sm	Eu	Gd	Tb	Dy	Ho	Er	Tm	Yb	Lu
CM20-12	CM20-12_30 - 1	metamorphic	b.d.l.	0.0101	b.d.l.	b.d.l.	0.037	0.0584	0.535	0.287	3.59	1.034	3.71	0.63	5.96	1.211	0.0546125	1.26527	0.39422
CM20-12	CM20-12_30 - 4	metamorphic	0.0036	0.0182	b.d.l.	b.d.l.	0.022	0.0325	0.278	0.14	1.69	0.384	1.193	0.157	1.12	0.164	0.209548	1.26677	0.987551
CM20-12	CM20-12_30 - 5	metamorphic	0.0024	0.0119	b.d.l.	b.d.l.	0.03	0.0565	0.67	0.383	5.16	1.297	3.15	0.337	1.79	0.27	0.306756	1.21478	1.88663

## Sheet: S5.3 REE Garnet
Sample	Spot ID	Comment	La	Ce	Pr	Nd	Sm	Eu	Gd	Tb	Dy	Ho	Er	Tm	Yb	Lu	DyN/LuN
MOL20-1	MOL20_1_Grt_8	rim	b.d.l.	b.d.l.	b.d.l.	b.d.l.	b.d.l.	0.0061	0.111	0.083	2.02	1.013	4.94	0.87	6.17	0.871	0.231917
MOL20-1	MOL20_1_Grt_10	rim	b.d.l.	b.d.l.	b.d.l.	b.d.l.	b.d.l.	0.006	0.089	0.0606	1.75	0.901	5.03	0.894	6.93	1.076	0.162639
MOL20-1	MOL20_1_Grt_14	rim	b.d.l.	b.d.l.	b.d.l.	b.d.l.	b.d.l.	0.0065	0.099	0.0639	1.722	0.988	5.7	1.084	8.96	1.373	0.125419
MOL20-1	MOL20_1_Grt_16	rim	b.d.l.	b.d.l.	b.d.l.	b.d.l.	0.0144	0.0249	0.206	0.147	2.82	1.313	4.98	0.712	4.39	0.582	0.484536
MOL20-1	MOL20_1_Grt_21	rim	b.d.l.	b.d.l.	b.d.l.	b.d.l.	b.d.l.	0.0075	0.119	0.094	1.93	0.965	4.48	0.679	4.38	0.603	0.320066
MOL20-1	MOL20_1_Grt_23	rim	b.d.l.	b.d.l.	b.d.l.	b.d.l.	0.0043	0.0095	0.12	0.093	1.83	0.908	4.3	0.674	4.52	0.679	0.269514
MOL20-1	MOL20_1_Grt_31	rim	b.d.l.	b.d.l.	b.d.l.	b.d.l.	b.d.l.	0.0141	0.167	0.131	2.91	1.258	5.31	0.728	5.06	0.692	0.42052
MOL20-1	MOL20_1_Grt_32	rim	b.d.l.	b.d.l.	b.d.l.	b.d.l.	b.d.l.	0.0144	0.143	0.108	2.51	1.222	5.6	0.861	6.19	0.877	0.286203
MOL20-1	MOL20_1_Grt_36	rim	b.d.l.	b.d.l.	b.d.l.	b.d.l.	0.0103	0.0099	0.143	0.121	2.56	1.281	6.03	0.937	6.43	0.943	0.271474
MOL20-1	MOL20_1_Grt_20	mantle	b.d.l.	b.d.l.	b.d.l.	b.d.l.	b.d.l.	0.0087	0.086	0.089	1.84	0.876	4.25	0.685	5.05	0.723	0.254495
MOL20-1	MOL20_1_Grt_22	mantle	b.d.l.	b.d.l.	b.d.l.	b.d.l.	b.d.l.	0.0068	0.097	0.0587	1.429	0.654	3.24	0.504	3.81	0.495	0.288687
MOL20-1	MOL20_1_Grt_19	mantle	b.d.l.	b.d.l.	b.d.l.	b.d.l.	b.d.l.	b.d.l.	0.111	0.069	1.542	0.725	3.49	0.535	3.93	0.533	0.289306
MOL20-1	MOL20_1_Grt_35	mantle	b.d.l.	b.d.l.	b.d.l.	b.d.l.	0.0127	0.0146	0.127	0.094	1.89	0.966	4.93	0.889	6.29	0.914	0.206783
MOL20-1	MOL20_1_Grt_30	mantle	b.d.l.	b.d.l.	b.d.l.	b.d.l.	b.d.l.	0.0145	0.13	0.122	2.61	1.264	5.87	0.937	6.11	0.902	0.289357
MOL20-1	MOL20_1_Grt_29	mantle	b.d.l.	b.d.l.	b.d.l.	b.d.l.	0.0096	0.0143	0.138	0.094	1.91	1.061	6.04	1.125	8.78	1.384	0.138006
MOL20-1	MOL20_1_Grt_33	mantle	b.d.l.	0.0012	b.d.l.	b.d.l.	0.0112	0.0085	0.168	0.103	2.1	1.132	5.9	1.076	8.23	1.328	0.158133
MOL20-1	MOL20_1_Grt_13	mantle	b.d.l.	b.d.l.	b.d.l.	b.d.l.	0.0051	0.0134	0.169	0.1047	1.81	0.838	4.1	0.79	7.06	1.149	0.157528
MOL20-1	MOL20_1_Grt_7	mantle	b.d.l.	b.d.l.	b.d.l.	b.d.l.	0.015	0.0103	0.172	0.124	1.91	0.795	4.23	0.868	8.13	1.411	0.135365
MOL20-1	MOL20_1_Grt_27	mantle	b.d.l.	b.d.l.	b.d.l.	b.d.l.	0.0141	0.0188	0.182	0.096	2.01	1.118	6.66	1.235	9.95	1.565	0.128435
MOL20-1	MOL20_1_Grt_6	mantle	b.d.l.	b.d.l.	b.d.l.	b.d.l.	b.d.l.	0.0122	0.21	0.116	1.84	0.714	3.6	0.728	6.85	1.128	0.163121
MOL20-1	MOL20_1_Grt_28	mantle	b.d.l.	0.0025	b.d.l.	0.0097	0.049	0.0504	0.513	0.257	3.79	1.63	7.5	1.26	9.72	1.72	0.220349
MOL20-1	MOL20_1_Grt_25	mantle	b.d.l.	b.d.l.	b.d.l.	b.d.l.	0.0099	0.0167	0.149	0.0704	1.42	0.735	4.18	0.821	6.78	1.141	0.124452
MOL20-1	MOL20_1_Grt_26	mantle	b.d.l.	b.d.l.	b.d.l.	b.d.l.	0.0149	0.0185	0.175	0.093	1.61	0.728	3.86	0.716	5.73	0.934	0.172377
MOL20-1	MOL20_1_Grt_4	mantle	b.d.l.	b.d.l.	b.d.l.	b.d.l.	0.0168	0.0165	0.312	0.154	2.27	0.749	3.1	0.536	4.56	0.72	0.315278
MOL20-1	MOL20_1_Grt_34	mantle	b.d.l.	0.0054	b.d.l.	b.d.l.	0.0271	0.0213	0.216	0.107	1.9	0.985	5.05	0.925	7.13	1.14	0.166667
MOL20-1	MOL20_1_Grt_2	core	b.d.l.	b.d.l.	b.d.l.	b.d.l.	b.d.l.	b.d.l.	0.069	0.0413	0.896	0.531	3.84	1.023	14.04	3.84	0.0233333
MOL20-1	MOL20_1_Grt_3	core	b.d.l.	b.d.l.	b.d.l.	b.d.l.	0.0138	0.0142	0.197	0.097	1.85	0.889	6.6	2.251	33.9	8.18	0.0226161
MOL20-1	MOL20_1_Grt_5	core	b.d.l.	b.d.l.	b.d.l.	b.d.l.	b.d.l.	0.006	0.079	0.0448	0.915	0.496	3.28	0.877	11.29	3	0.0305
MOL21-2	MOL21_2_Grt_25	core	b.d.l.	b.d.l.	b.d.l.	b.d.l.	b.d.l.	0.0194	0.116	0.08	1.91	1.112	7.76	1.875	21.11	4.25	0.0449412
MOL21-2	MOL21_2_Grt_13	core	b.d.l.	b.d.l.	b.d.l.	b.d.l.	0.033	0.041	0.32	0.2	2.71	1.25	8.75	2.17	23.95	4.72	0.0574153
MOL21-2	MOL21_2_Grt_26	core	b.d.l.	b.d.l.	b.d.l.	b.d.l.	b.d.l.	0.0188	0.221	0.1	2.24	1.386	9.2	2.144	22.85	4.92	0.0455285
MOL21-2	MOL21_2_Grt_12	core	b.d.l.	b.d.l.	b.d.l.	b.d.l.	0.034	0.054	0.578	0.243	3.72	1.637	10.07	2.586	28.59	5.74	0.0648084
MOL21-2	MOL21_2_Grt_14	core	0.0021	b.d.l.	b.d.l.	b.d.l.	0.036	0.034	0.328	0.168	2.49	1.208	8.04	2.245	27.48	6.49	0.0383667
MOL21-2	MOL21_2_Grt_2	core	b.d.l.	b.d.l.	b.d.l.	b.d.l.	0.03	0.037	0.41	0.177	3.52	1.745	11.93	3.33	43.6	11.27	0.0312334
MOL21-2	MOL21_2_Grt_20	mantle	b.d.l.	b.d.l.	b.d.l.	b.d.l.	0.062	0.106	1.43	0.599	6.46	1.637	5.33	0.618	3.93	0.508	1.27165
MOL21-2	MOL21_2_Grt_19	mantle	b.d.l.	b.d.l.	b.d.l.	b.d.l.	0.042	0.057	0.494	0.245	3.42	1.01	3.61	0.525	3.65	0.545	0.627523
MOL21-2	MOL21_2_Grt_21	mantle	b.d.l.	b.d.l.	b.d.l.	b.d.l.	0.106	0.098	2.16	0.914	8.97	2.189	6.84	0.889	5.59	0.735	1.22041
MOL21-2	MOL21_2_Grt_6	mantle	0.0061	0.0154	b.d.l.	0.011	0.031	0.0233	0.278	0.161	2.08	0.854	4.26	0.815	6.4	1.031	0.201746
MOL21-2	MOL21_2_Grt_18	mantle	b.d.l.	0.0028	b.d.l.	b.d.l.	0.048	0.062	0.363	0.158	2.13	0.903	4.4	0.823	6.84	1.182	0.180203
MOL21-2	MOL21_2_Grt_23	rim	b.d.l.	b.d.l.	b.d.l.	b.d.l.	0.03	0.0161	0.4	0.309	6.1	2.76	12.19	1.935	11.92	1.646	0.370595
MOL21-2	MOL21_2_Grt_8	rim	b.d.l.	0.0033	b.d.l.	b.d.l.	b.d.l.	0.0209	0.334	0.205	4.44	2.09	10.03	1.665	11.79	1.681	0.264128
MOL21-2	MOL21_2_Grt_31	rim	0.0081	0.0174	b.d.l.	b.d.l.	b.d.l.	0.027	0.398	0.237	4.45	1.925	9.2	1.545	12.06	1.84	0.241848
MOL21-2	MOL21_2_Grt_11	rim	b.d.l.	0.0045	b.d.l.	b.d.l.	0.03	0.073	0.85	0.62	10.91	4	15.29	2.247	15.19	2.091	0.52176
MOL21-2	MOL21_2_Grt_10	rim	b.d.l.	b.d.l.	b.d.l.	b.d.l.	0.042	0.084	1.4	1.018	17.88	5.78	19.57	2.566	15.97	2.219	0.805768
MOL21-2	MOL21_2_Grt_30	rim	b.d.l.	b.d.l.	b.d.l.	b.d.l.	0.029	0.0218	0.716	0.497	9.05	4	18.07	2.92	20.56	2.97	0.304714

## Sheet: S5.4 REE Czo_Ep
Sample	Spot ID	Comment	La	Ce	Pr	Nd	Sm	Eu	Gd	Tb	Dy	Ho	Er	Tm	Yb	Lu	LaN/LuN	GdN/LuN	EuN/Eu*
MOL20-1	MOL20_CZO_13_i	Incl. Grt	2.76	11.07	2.33	14.49	5.95	1.97	8.12	1.418	9.44	1.98	5.52	0.721	4.91	0.691	0.414589	1.45265	0.86393
MOL20-1	MOL20_1_CZO_2_i	Incl. Grt	3.62	14.7	3.172	20.54	8.59	3.118	12.58	2.234	15.27	3.206	9.53	1.282	8.45	1.19	0.315754	1.30682	0.914299
MOL20-1	MOL20_1_CZO_3_i	Incl. Grt	4.93	20.06	4.19	26.6	10.23	3.35	13.36	2.172	13.99	2.807	7.8	1.104	7.13	0.908	0.56357	1.81887	0.87348
MOL20-1	MOL20_1_CZO_4_i	Incl. Grt	3.223	11.95	2.352	14.85	6.14	2.97	8.66	1.421	9.17	1.864	5.25	0.617	3.75	0.525	0.637218	2.03911	1.24154
MOL20-1	MOL20_1_CZO_5_i	Incl. Grt	2.208	9.02	1.904	12.19	5.16	1.931	7.61	1.356	9.64	2.013	5.92	0.776	5.59	0.799	0.28684	1.17739	0.939321
MOL20-1	MOL20_CZO_18_i	Incl. Grt	3.23	12.68	2.535	15.63	6.21	2.03	8.37	1.386	8.69	1.729	4.74	0.575	3.91	0.545	0.615167	1.8985	0.858295
MOL20-1	MOL20_1_CZO_7_i	Incl. Grt	6.56	23.1	4.03	21.98	7.86	2.822	10.51	1.719	10.02	1.74	3.94	0.422	2.55	0.341	1.99681	3.81005	0.946441
MOL20-1	MOL20_1_CZO_9_i	Incl. Grt	3.131	11.32	2.261	14.32	5.77	1.903	8.55	1.324	8.68	1.751	4.68	0.521	3.24	0.446	0.728677	2.36981	0.82588
MOL20-1	MOL20_1_CZO_15_i	Incl. Grt	2.811	10.35	2.051	13.13	5.38	1.728	8.15	1.3	8.41	1.695	4.25	0.465	2.69	0.377	0.773938	2.67238	0.795468
MOL20-1	MOL20_1_CZO_11_i	Incl. Grt	3.93	14.98	3.138	19.87	8.88	2.616	11.63	2.025	13.9	2.74	7.73	1	6.36	0.75	0.543899	1.9169	0.784676
MOL20-1	MOL20_CZO_10_i	Incl. Grt	5.4	19.48	3.86	23.9	8.87	2.52	12.11	1.816	11.02	2.079	5.22	0.516	2.91	0.367	1.52727	4.07906	0.741166
MOL20-1	MOL20_1_CZO_14_i	Incl. Grt	3.97	13.32	2.43	14.6	5.67	1.744	8.68	1.317	8.44	1.653	4.08	0.453	2.45	0.334	1.23376	3.21259	0.757782
MOL20-1	MOL20_1_CZO_15_i	Incl. Grt	3.06	9.49	1.72	10.1	4.2	1.473	7.12	1.198	8.25	1.663	4.23	0.46	2.35	0.337	0.942493	2.61175	0.821083
MOL20-1		MOL20-1
MOL20-1		Comment	La	Ce	Pr	Nd	Sm	Eu	Gd	Tb	Dy	Ho	Er	Tm	Yb	Lu	LaN/LuN	GdN/LuN	EuN/Eu*
MOL20-1	MOL20_CZO_3_m	Matrix	10.98	32.1	5.51	31.7	11.88	4.77	16.87	2.75	15.84	2.26	3.95	0.258	0.99	0.063	18.0904	33.1022	1.02707
MOL20-1	MOL20_CZO_5_m	Matrix	12.88	38.08	6.69	38.43	13.86	5.2	19.23	2.99	17.01	2.475	4.18	0.28	0.942	0.067	19.9539	35.4802	0.970915
MOL20-1	MOL20_CZO_16_m	Matrix	12.58	34.3	5.83	32.8	11.05	4.16	13.84	1.873	9.96	1.361	2.15	0.139	0.49	0.0407	32.0829	42.0362	1.0254
MOL20-1	MOL20_CZO_7_m	Matrix	10.54	29	4.99	28.9	10.72	4.53	15.28	2.31	12.95	1.934	3.16	0.217	0.645	0.0384	28.4902	49.1897	1.07892
MOL20-1	MOL20_CZO_8_m	Matrix	12.81	35.65	6.26	34.7	11.24	4.12	13.56	1.868	9.74	1.307	2.21	0.148	0.504	0.0465	28.5945	36.0486	1.01726
MOL20-1	MOL20_CZO_9_m	Matrix	14.23	39.8	6.92	39.5	13.32	4.93	16.29	2.27	11.39	1.463	2.18	0.123	0.442	0.0314	47.0394	64.1318	1.0202
MOL20-1	MOL20_CZO_12_m	Matrix	11.97	31.2	5.4	30.1	9.9	3.98	14.36	2.2	12.37	1.786	2.9	0.175	0.715	0.05	24.8491	35.5031	1.01751
MOL20-1	MOL20_CZO_13_m	Matrix	9.14	22.51	4.08	22.8	8.23	3.55	12.88	2.11	12.65	1.974	3.58	0.239	0.782	0.069	13.7494	23.0754	1.05104
MOL20-1	MOL20_CZO_14_m	Matrix	8.92	21.9	4.11	23.02	8.53	3.719	12.87	2.183	13.02	2.077	3.57	0.258	0.841	0.0704	13.1516	22.5989	1.08196
MOL20-1	MOL20_CZO_16_m	Matrix	8.41	22.73	3.98	22.83	8.42	3.35	11.9	1.809	10.53	1.601	2.75	0.205	0.585	0.047	18.5731	31.299	1.02015
MOL20-1	MOL20_CZO_17_m	Matrix	10.05	21.83	3.97	21.35	7.54	3.325	11.95	2.047	12.48	1.855	3.1	0.191	0.625	0.0485	21.5085	30.4585	1.06775
MOL20-1	MOL20_CZO_19_m	Matrix	8.83	24.12	4.09	22.66	8.26	4	13.22	2.182	12.4	1.874	3.23	0.224	0.69	0.0514	17.8314	31.7944	1.16682
MOL20-1	MOL20_CZO_21_m	Matrix	12.29	33.16	5.22	25.84	6.95	2.97	9.66	1.53	8.59	1.274	2.1	0.142	0.471	0.0302	42.2408	39.5414	1.1049
MOL20-1	MOL20_CZO_23_m	Matrix	15.17	42.5	6.48	32	8.22	3.63	11.4	1.739	10.3	1.598	2.83	0.208	0.797	0.075	20.9948	18.7899	1.14306

## Sheet: S5.5 Zr in Rutile thermometer
Sample	Spot ID	Zr [µg/g]	T°C @ 2.3 GPa	T°C @ 2.5 GPa	T°C @ 2.7 GPa	T°C @ 2.9 GPa	T°C @ 3.0 GPa	Sample	Spot ID	Zr [µg/g]	T°C @ 1.0 GPa	T°C @ 1.4 GPa
Retrogressed	12	415	741.715	751.654	761.593	771.532	776.502	Garnet	4	424	679	698.83
Czo-Ky eclogite	11	390.5	736.349	746.236	756.123	766.009	770.953	amphibolite	13	338	660	680.001
MOL21-2	8	382.6	734.56	744.429	754.298	764.167	769.102	CM20-2	21	330	658	677.925
	17	358.6	728.93	738.744	748.558	758.372	763.279		22	293	649	668.362
	14	350.8	727.033	736.828	746.624	756.419	761.317		10	282	646	665.431
	15	343.2	725.151	734.928	744.705	754.482	759.37		16	280	646	664.839
	1	341.1	724.625	734.396	744.168	753.94	758.826		6	278	645	664.13
	18	338.1	723.868	733.633	743.397	753.162	758.044		11	276	644	663.53
	2	331.8	722.262	732.01	741.759	751.508	756.382		12	276	644	663.53
	13	326	720.76	730.494	740.228	749.962	754.829		9	273	643	662.609
	9	323.7	720.159	729.887	739.615	749.343	754.207		23	271	643	662.116
	7	322.6	719.87	729.595	739.32	749.045	753.908		19	269	642	661.532
	20	292	711.483	721.126	730.77	740.413	745.234		7	269	642	661.474
	6	289.9	710.882	720.519	730.156	739.793	744.612		20	269	642	661.445
	19	288.3	710.421	720.053	729.686	739.319	744.135		3	259	640	658.62
	110	284.2	709.229	718.85	728.471	738.092	742.903		14	259	639	658.5
	5	281.7	708.496	718.11	727.724	737.338	742.145		2	258	639	658.257
	4	271.8	705.538	715.123	724.708	734.293	739.085		5	252	638	656.607
	3	271.6	705.477	715.062	724.646	734.23	739.022		1	249	636	655.428
	16	205.2	682.903	692.267	701.63	710.993	715.675		8	245	635	654.329
									17	236	633	651.505
									15	231	631	649.862
									18	230	630	649.297
Average (5 highest)		379.5	733.717	743.578	753.439	763.3	768.23			333.4	658.4	678.11
Average (all)		320.435	718.486	728.197	737.909	747.621	752.476			276.137	643.652	662.963

## Sheet: S5.6 Ti In Zircon thermometer
Sample	Spot ID	Ti [µg/g]	T°C at 3.0 Gpa	T°C at 2.3 Gpa	Sample	Spot ID	Ti [µg/g]	T°C at 3.0 Gpa	T°C at 2.3 Gpa	Sample	Spot ID	Ti [µg/g]	T°C
Retrogressed	MOL20_1_26	13.5	870.275	826.523	Retrogressed	MOL21-2 - 9	12.9	864.923	821.572	Garnet	CM20_2_20	3.24	649.393
Czo eclogite	MOL20_1_10	5.12	766.067	729.801	Czo-Ky eclogite	MOL21-2 - 13	10.6	842.373	800.691	amphibolite	CM20_2_1	3.11	646.251
MOL20-1	MOL20_1_17	3.33	725.678	692.131	MOL21-2	MOL21-2 - 10	9.1	825.459	785.009	CM20-2	CM20_2_13	2.94	641.974
	MOL20_1_29	3.32	725.406	691.877		MOL21-2 - 21	8.48	817.809	777.91		CM20_2_6	2.79	638.024
	MOL20_1_40	3.23	722.934	689.568		MOL21-2 - 14	6.6	791.477	753.448		CM20_2_26	1.7	602.281
	MOL20_1_36	3.22	722.656	689.308		MOL21-2 - 20	3.86	739.186	704.741		CM20_2_10	1.69	601.873
	MOL20_1_21	3.16	720.971	687.734		MOL21-2 - 12	2.76	709.019	676.563		CM20_2_14	1.68	601.462
	MOL20_1_9	3.08	718.684	685.598		MOL21-2 - 11	2.39	696.618	664.964		CM20_2_8	1.65	600.217
	MOL20_1_8	2.62	704.497	672.335		MOL21-2 - 3	2.33	694.46	662.945		CM20_2_23	1.59	597.669
	MOL20_1_3	2.57	702.835	670.78							CM20_2_11	1.57	596.802
	MOL20_1_2	2.55	702.162	670.151							CM20_2_25	1.54	595.483
	MOL20_1_32	2.15	687.699	656.615							CM20_2_9	1.54	595.483
	MOL20_1_23	2.04	683.333	652.527							CM20_2_21	1.45	591.393
	MOL20_1_42	2.04	683.333	652.527							CM20_2_12	1.203	578.95
	MOL20_1_16	1.93	678.769	648.251
	MOL20_1_24	1.92	678.343	647.852
	MOL20_1_35	1.92	678.343	647.852
	MOL20_1_34	1.85	675.311	645.011
	MOL20_1_38	1.84	674.871	644.598
	MOL20_1_5	1.81	673.536	643.348
	MOL20_1_13	1.73	669.886	639.926
	MOL20_1_6	1.26	645.058	616.631
AVERAGE			705.029	672.77				775.703	738.649				609.804
SD			45.7375	42.6341				66.6498	62.0486				23
