# Supplementary material for: A rapid transition from subduction to Barrovian metamorphism: geochronology of mafic–ultramafic relicts of oceanic crust in the Central Alps, Switzerland
Source: Swiss J Geosci. 2024 Aug 30;117(1):15. doi: 10.1186/s00015-024-00462-7 (PMC11364590; doi:10.1186/s00015-024-00462-7)
Supplement: Supplementary file 6 — Supplementary Material 6. [file 15_2024_462_MOESM6_ESM.xlsx]

## Sheet: S6.1 MOL20-1_Oxygen
Retrogressed clinozoisite eclogite MOL20-1
Sample/Spot	18O/16O	1 SE %	∂18O‰ (VSMOW)	± 2 SE	Comment	CC domain
MOL20-1@02	0.00202649	8.3483E-03	6.78285	0.166967	metamorphic	center, homogeneous
MOL20-1@03	0.00202562	6.5667E-03	6.35048	0.131334	metamorphic	rim, bright
MOL20-1@04	0.00202857	9.2075E-03	7.82065	0.184149	metamorphic	center, homogeneous
MOL20-1@05	0.00202605	9.1275E-03	6.56542	0.182551	metamorphic	rim, bright
MOL20-1@06	0.0020278	8.6063E-03	7.43865	0.172126	metamorphic	patchy
MOL20-1@07	0.00202753	8.1958E-03	7.304	0.163916	metamorphic	center, patchy
MOL20-1@08	0.00202565	7.6260E-03	6.36643	0.152521	metamorphic	center, bright
MOL20-1@09	0.00202361	9.4361E-03	6.37395	0.188722	metamorphic	center, homogeneous
MOL20-1@10	0.0020248	1.0683E-02	6.96641	0.21366	metamorphic	patchy
MOL20-1@11	0.00202434	7.5700E-03	6.73651	0.151399	metamorphic	center, bright
MOL20-1@12	0.00202471	8.4401E-03	6.92103	0.168803	metamorphic	rim, patchy
MOL20-1@14	0.00202378	8.6509E-03	6.45574	0.173019	metamorphic	center, homogeneous
MOL20-1@15	0.00202389	7.0862E-03	6.51309	0.141723	metamorphic	rim, unzoned
MOL20-1@16	0.0020253	7.5661E-03	7.21426	0.151322	metamorphic	center, homogeneous
MOL20-1@17	0.00202484	7.8955E-03	6.98536	0.15791	metamorphic	rim, bright
MOL20-1@18	0.00202641	8.2692E-03	7.76882	0.165384	metamorphic	center, homogeneous
MOL20-1@19	0.00202494	6.8770E-03	7.03722	0.137541	metamorphic	center, homogeneous
MOL20-1@20	0.00202612	9.7909E-03	7.6232	0.195817	metamorphic	center, patchy
MOL20-1@21	0.00202376	6.9847E-03	6.44426	0.139695	metamorphic	rim, unzoned
MOL20-1@22	0.0020245	6.8785E-03	6.8138	0.13757	metamorphic	rim, bright
MOL20-1@23	0.00202517	1.1400E-02	7.14694	0.228005	metamorphic	rim, patchy
MOL20-1@24	0.00202315	8.5660E-03	6.14255	0.17132	metamorphic	rim, bright
MOL20-1@25	0.00202564	1.0006E-02	7.38282	0.200127	metamorphic	center, homogeneous
MOL20-1@26	0.00202547	9.3184E-03	7.29954	0.186369	metamorphic	center, homogeneous
MOL20-1@27	0.00202358	1.0060E-02	6.35749	0.201206	metamorphic	center, homogeneous
MOL20-1@28	0.00202435	6.5453E-03	6.74049	0.130905	metamorphic	center, bright
MOL20-1@29	0.00202481	1.0124E-02	6.9694	0.20248	metamorphic	patchy
MOL20-1@30	0.00202539	8.6111E-03	7.25665	0.172222	metamorphic	center, homogeneous
			AVERAGE	6.92064
			2 STD ±	0.923268
IMF average = 3.83

## Sheet: S6.2 MOL21-2_Oxygen
Retrogressed clinozoisite eclogite MOL21-2
Sample/Spot	18O/16O	1 SE %	∂18O‰ (VSMOW)	± 2 SE	Comment	CC domain
MOL21-2@1	0.00202716	9.6956E-03	8.42781	0.193913	metamorphic	center, homogeneous
MOL21-2@02	0.00202829	7.8835E-03	8.99434	0.157671	metamorphic	rim, bright
MOL21-2@03	0.00202851	8.4095E-03	9.10455	0.16819	metamorphic	center, patchy
MOL21-2@04	0.00202931	8.3043E-03	9.50252	0.166087	metamorphic	center, homogeneous
MOL21-2@05	0.00202686	7.7141E-03	8.2792	0.154282	metamorphic	center, homogeneous
MOL21-2@06	0.00202702	9.3252E-03	8.35949	0.186505	metamorphic	rim, firtree
MOL21-2@07	0.00202767	8.8680E-03	8.68115	0.17736	metamorphic	rim, bright
MOL21-2@08	0.00202801	8.6139E-03	8.8547	0.172279	metamorphic	center, homogeneous
MOL21-2@09	0.00202805	8.2888E-03	8.87565	0.165776	metamorphic	center, homogeneous
MOL21-2@10	0.0020285	5.5957E-03	9.09857	0.111914	metamorphic	patchy
MOL21-2@11	0.0020282	7.1253E-03	8.94896	0.142505	metamorphic	patchy
MOL21-2@13	0.00202799	7.1740E-03	8.84473	0.143481	metamorphic	rim, bright
MOL21-2@15	0.00202924	9.8714E-03	9.4691	0.197427	metamorphic	center, patchy
MOL21-2@16	0.00202928	5.5921E-03	9.48556	0.111842	metamorphic	center, patchy
MOL21-2@17	0.00202919	5.5825E-03	9.44367	0.11165	metamorphic	center, homogeneous
MOL21-2@18	0.002029	7.2623E-03	9.34592	0.145246	metamorphic	rim, unzoned
MOL21-2@19	0.00202799	8.2584E-03	8.84173	0.165169	metamorphic	firtree
MOL21-2@21	0.00202778	8.0411E-03	8.73751	0.160822	metamorphic	center, patchy
MOL21-2@22	0.00202934	1.0127E-02	9.51648	0.202546	metamorphic	center, patchy
MOL21-2@23	0.00202707	8.3389E-03	8.38642	0.166779	metamorphic	rim, bright
MOL21-2@24	0.00202993	7.4944E-03	9.80872	0.149887	metamorphic	center, homogeneous
MOL21-2@25	0.00202668	8.6212E-03	8.19093	0.172425	metamorphic	center, homogeneous
MOL21-2@26	0.00202954	9.1366E-03	9.61622	0.182732	metamorphic	center,, patchy
MOL21-2@27	0.00202929	1.1090E-02	9.49254	0.221793	metamorphic	center, homogeneous
MOL21-2@28	0.00202974	7.5105E-03	9.71696	0.150211	metamorphic	patchy
MOL21-2@29	0.00202812	6.4977E-03	8.90956	0.129954	metamorphic	rim, bright
MOL21-2@30	0.0020286	8.0344E-03	9.14894	0.160689	metamorphic	rim, bright
MOL21-2@31	0.00202784	1.3829E-02	8.76942	0.276587	metamorphic	center, homogeneous
MOL21-2@32	0.00202837	8.1226E-03	9.03174	0.162453	metamorphic	center, homogeneous
MOL21-2@33	0.0020289	7.2036E-03	9.29705	0.144072	metamorphic	center, homogeneous
MOL21-2@34	0.00202721	9.4518E-03	8.45624	0.189036	metamorphic	light rim
MOL21-2@35	0.00202937	7.8362E-03	9.53144	0.156725	metamorphic	center, homogeneous
MOL21-2@12	0.00202831	7.3494E-03	9.00431	0.146989	metamorphic	center, homogeneous
MOL21-2@14	0.00202906	6.5016E-03	9.37435	0.130033	metamorphic	center, homogeneous
MOL21-2@20	0.00202755	7.0654E-03	8.62629	0.141308	metamorphic	center, homogeneous
		AVERAGE	9.03351
		2STD ±	0.871336
IMF 91500 = 2.52

## Sheet: S6.3 CM20-2_Oxygen
Garnet amphibolite CM20-2
Sample/Spot	18O/16O	1 SE %	∂18O‰ (VSMOW)	± 2 SE	Comment	CC domain
CM20-2@02	0.0020151	7.4960E-03	2.41694	0.149919	metamorphic	center
CM20-2@10	0.00201511	7.2807E-03	2.41794	0.145614	metamorphic	center
CM20-2@35	0.00201517	1.1278E-02	2.44836	0.225553	metamorphic	center bright
CM20-2@39	0.00201531	8.5984E-03	2.52067	0.171968	metamorphic	center
CM20-2@43	0.00201532	8.4392E-03	2.52366	0.168784	metamorphic	center
CM20-2@32	0.00201534	8.4884E-03	2.53663	0.169767	metamorphic	center bright
CM20-2@12	0.00201535	8.2664E-03	2.53912	0.165328	metamorphic	center
CM20-2@18	0.00201547	5.5461E-03	2.59797	0.110923	metamorphic	center
CM20-2@28	0.00201551	8.0723E-03	2.61941	0.161447	metamorphic	center
CM20-2@01	0.00201556	8.9862E-03	2.64335	0.179725	metamorphic	center
CM20-2@34	0.00201558	7.5070E-03	2.65482	0.150139	metamorphic
CM20-2@19	0.00201567	8.3847E-03	2.69921	0.167694	metamorphic	center
CM20-2@24	0.0020157	6.3901E-03	2.71267	0.127802	metamorphic	center
CM20-2@22	0.00201571	8.0554E-03	2.71766	0.161108	metamorphic	center
CM20-2@17	0.00201572	6.6746E-03	2.72314	0.133492	metamorphic	center
CM20-2@14	0.00201572	7.1168E-03	2.72414	0.142337	metamorphic	center
CM20-2@47	0.00201577	7.4394E-03	2.75007	0.148788	metamorphic	center
CM20-2@05	0.00201581	5.6972E-03	2.76753	0.113944	metamorphic	center
CM20-2@11	0.00201581	1.0906E-02	2.76952	0.218117	metamorphic	center
CM20-2@38	0.00201581	7.1092E-03	2.77102	0.142183	metamorphic	center
CM20-2@30	0.00201591	8.0972E-03	2.8174	0.161944	metamorphic	center
CM20-2@20	0.00201592	9.5908E-03	2.82538	0.191815	metamorphic	center
CM20-2@31	0.00201595	7.7025E-03	2.83685	0.15405	metamorphic	center
CM20-2@06	0.00201597	8.2632E-03	2.84682	0.165263	metamorphic	center
CM20-2@33	0.00201598	9.4346E-03	2.8558	0.188692	metamorphic
CM20-2@25	0.002016	7.1949E-03	2.86527	0.143898	metamorphic	center
CM20-2@36	0.00201603	6.0095E-03	2.87824	0.120189	metamorphic	center
CM20-2@45	0.00201603	5.5741E-03	2.87874	0.111483	metamorphic	center
CM20-2@07	0.00201616	8.0801E-03	2.94257	0.161601	metamorphic	center
CM20-2@29	0.00201628	9.8534E-03	3.00192	0.197068	metamorphic	center
CM20-2@42	0.00201657	5.5739E-03	3.14854	0.111477	metamorphic	center
		AVERAGE	2.72424
		STD ±	0.345945
CM20-2@23	0.00201711	0.0055538	3.41584	0.111076	metamorphic	bright rim
CM20-2@44	0.00201712	7.7745E-03	3.42382	0.15549	metamorphic	rim bright
CM20-2@27	0.00201723	8.2704E-03	3.47768	0.165408	metamorphic	center
CM20-2@15	0.00201728	7.0401E-03	3.50162	0.140802	metamorphic	unzoned
CM20-2@41	0.0020175	7.0313E-03	3.61034	0.140626	metamorphic	bright
CM20-2@40	0.0020175	6.5358E-03	3.61283	0.130715	metamorphic	rim light
CM20-2@46	0.00201753	5.9016E-03	3.62929	0.118031	metamorphic	light
CM20-2@09	0.00201754	9.1239E-03	3.63328	0.182478	metamorphic	light
CM20-2@13	0.0020176	8.9347E-03	3.65921	0.178693	metamorphic	rim
CM20-2@16	0.00201766	9.3245E-03	3.69312	0.186491	metamorphic	rim light
CM20-2@03	0.00201773	7.0350E-03	3.72554	0.140699	metamorphic	core of 4
CM20-2@37	0.00201791	8.1960E-03	3.81879	0.163921	metamorphic	rim
CM20-2@08	0.00201795	8.5820E-03	3.83625	0.171639	metamorphic	light
CM20-2@04	0.00201804	7.0545E-03	3.87864	0.141091	metamorphic	rim
CM20-2@21	0.0020186	8.9511E-03	4.15891	0.179022	metamorphic	rim
		AVERAGE	3.67168
		2 STD ±	0.391484
IMF 91500 = 2.52

## Sheet: S6.4 CM20-6_2_CM20-12_Oxygen
Metarodingites CM20-6_2 & CM20-12
Sample/Spot	18O/16O	1SE %	∂18O‰ (VSMOW)	± 2 SE	Comment	CC domain
CM20-6@01	0.00201612	8.1862E-03	2.92312	0.163724	metamorphic	patchy
CM20-6@2	0.00201614	7.7267E-03	2.9316	0.154534	metamorphic	patchy
CM20-6@3	0.00201676	8.4167E-03	3.24329	0.168334	metamorphic	patchy
CM20-6@4	0.00201593	8.9035E-03	2.83036	0.17807	metamorphic	homogeneous
CM20-6@5	0.00201574	8.9369E-03	2.73312	0.178737	metamorphic	patchy
CM20-6@6	0.00201712	8.5400E-03	3.42133	0.1708	metamorphic	patchy
CM20-6@8	0.0020162	6.9838E-03	2.96102	0.139675	metamorphic	homogeneous
CM20-6@9	0.00201589	1.0027E-02	2.80842	0.20054	metamorphic
		AVERAGE	2.98153
		2 STD ±	0.467695
CM20-12@02	0.002016	8.3985E-03	3.04445	0.111914	metamorphic	patchy
CM20-12@03	0.00201501	9.8987E-03	2.55223	0.142505	metamorphic	patchy
CM20-12@04	0.00201687	5.6819E-03	3.47981	0.143481	metamorphic	patchy
CM20-12@05	0.00201701	6.4198E-03	3.54864	0.197427	metamorphic	patchy
CM20-12@06	0.00201488	5.4953E-03	2.4849	0.111842	metamorphic	patchy
CM20-12@07	0.00201545	9.0747E-03	2.77215	0.11165	metamorphic	patchy
CM20-12@09	0.00201694	5.9404E-03	3.51572	0.165169	metamorphic	patchy
CM20-12@1	0.00201576	7.1365E-03	2.92476	0.160822	metamorphic	patchy
CM20-12@10	0.0020158	6.5695E-03	2.9472	0.202546	metamorphic	patchy
CM20-12@11	0.00201518	8.6316E-03	2.63601	0.166779	metamorphic	patchy
		AVERAGE	2.97
		2 STD ±	0.74
IMF TEM = 2.34

## Sheet: S6.5 CM20-8_Oxygen
Metasediment CM20-8
Sample/Spot	18O/16O	1 SE %	∂18O‰ (VSMOW)	± 2 SE	Comment	CC domain
CM20-8@13	0.0020192	1.1626E-02	4.46112	0.232528	core	inherited
CM20-8@15	0.00202114	5.8672E-03	5.42861	0.117343	core	inherited
CM20-8@08	0.00202241	6.6786E-03	6.06246	0.133573	core	inherited
CM20-8@24	0.00202361	8.3870E-03	6.65791	0.16774	core	inherited
CM20-8@37	0.00202386	8.4513E-03	6.78458	0.169026	core	inherited
CM20-8@27	0.00202412	8.5089E-03	6.91125	0.170179	core	inherited
CM20-8@03	0.00202461	8.8064E-03	7.15612	0.176128	core	inherited
CM20-8@26	0.00202556	1.0025E-02	7.63288	0.200498	core	inherited
CM20-8@20	0.00202687	7.1468E-03	8.28319	0.142936	core	inherited
CM20-8@04	0.00202938	6.7587E-03	9.53493	0.135174	core	inherited
CM20-8@07	0.00203488	7.2195E-03	12.2813	0.144391	core	inherited
CM20-8@38	0.00203952	8.0772E-03	14.5923	0.161544	core	inherited
CM20-8@29	0.00204166	8.8897E-03	15.663	0.177793	core	inherited
CM20-8@31	0.00204232	8.8897E-03	15.9882	0.129263	core	inherited, patchy
CM20-8@35	0.00202778	7.9516E-03	8.74	0.159031	core	inherited
CM20-8@34	0.00202835	8.4381E-03	9.02177	0.168762	core	inherited
CM20-8@32	0.00202871	5.8648E-03	9.2003	0.117297	core	inherited
CM20-8@01	0.00202449	7.3064E-03	7.09627	0.146128	metamorphic
CM20-8@22	0.00204266	7.5715E-03	16.1612	0.15143	metamorphic
CM20-8@30	0.00202389	7.4143E-03	6.79655	0.148287	metamorphic	center
CM20-8@19	0.00202215	1.0897E-02	5.92881	0.217942	metamorphic	centre
CM20-8@18	0.00202426	8.9485E-03	6.98107	0.178969	metamorphic	centre
CM20-8@41	0.00202604	7.9446E-03	7.86976	0.158891	metamorphic	centre
CM20-8@10	0.00204155	6.4722E-03	15.6066	0.129443	metamorphic	centre
CM20-8@39	0.00202252	8.5325E-03	6.11582	0.17065	metamorphic	inherited
CM20-8@36	0.00202055	8.1330E-03	5.13387	0.16266	metamorphic	rim
CM20-8@14	0.00202165	5.5662E-03	5.68095	0.111323	metamorphic	rim
CM20-8@21	0.00202307	8.0599E-03	6.38811	0.161197	metamorphic	rim
CM20-8@42	0.0020357	7.4445E-03	12.6882	0.148891	metamorphic	rim
CM20-8@33	0.00204175	7.0119E-03	15.7074	0.140238	metamorphic	rim
CM20-8@28	0.00204247	8.9557E-03	16.0665	0.179114	metamorphic	rim
CM20-8@11	0.00204401	6.0389E-03	16.8345	0.120777	metamorphic	rim
CM20-8@40	0.00201957	7.9930E-03	4.64515	0.15986	metamorphic	rim
CM20-8@09	0.00201996	5.5549E-03	4.84014	0.111097	metamorphic	rim
CM20-8@25	0.00202102	8.4967E-03	5.36827	0.169933	metamorphic	rim
CM20-8@12	0.00202381	6.9336E-03	6.76114	0.138672	metamorphic	rim
CM20-8@05	0.00202564	1.0706E-02	7.67377	0.214112	metamorphic	rim
CM20-8@17	0.00202749	9.2594E-03	8.59637	0.185189	metamorphic	rim
CM20-8@02	0.00203155	7.1280E-03	10.6166	0.14256	metamorphic	rim
CM20-8@06	0.00203472	9.1761E-03	12.202	0.183522	metamorphic	rim
CM20-8@16	0.00203523	7.3792E-03	12.4553	0.147583	metamorphic	rim
CM20-8@23	0.0020416	5.8100E-03	15.6321	0.116201	metamorphic	rim
IMF 91500 = 2.52
